# Supplementary material for: Enhancement of the gut barrier integrity by a microbial metabolite through the Nrf2 pathway
Source: Nat Commun. 2019 Jan 9;10:89. doi: 10.1038/s41467-018-07859-7 (PMC6327034; doi:10.1038/s41467-018-07859-7)
Supplement: Supplementary file 3 — Supplementary Data 1 [file 41467_2018_7859_MOESM3_ESM.xlsx]

## Sheet: All genes q<0.05
ENSEMBL GENE	ENSEMBL TRANSCRIPT	ENTREZ ID		GENE SYMBOL	DESCRIPTION	LOCUS	Gene Ontology	KEGG	Unipathway	Control	UroA50	log2FC(UroA50/Control)	p_value	q_value
ENSG00000257341	ENST00000477724///ENST00000547940///ENST00000553228///ENST00000547184///ENST00000550554///ENST00000551180					chr14:105486316-105499575	GO:0008270|zinc ion binding|			0	1.0806	15.4805	0.0008	0.0358313
ENSG00000128422	ENST00000311208///ENST00000493253///ENST00000463128///ENST00000577817///ENST00000590038///ENST00000491673///ENST00000540235	3872		KRT17	keratin 17, type I	chr17:41619436-41624842	GO:0005737|cytoplasm|///GO:0005200|structural constituent of cytoskeleton|///GO:0005198|structural molecule activity|///GO:0005882|intermediate filament|///GO:0007165|signal transduction|///GO:0008544|epidermis development|///GO:0005515|protein binding|///GO:0070062|extracellular exosome|///GO:0042289|MHC class II protein binding|///GO:0031069|hair follicle morphogenesis|///GO:0032395|MHC class I…			0.29176	1.4899	2.35236	0.0003	0.0177921
ENSG00000105229	ENST00000262971///ENST00000599999///ENST00000600566///ENST00000593518///ENST00000596144///ENST00000601439	51588		PIAS4	protein inhibitor of activated STAT, 4	chr19:4007645-4039386				2.39091	11.4356	2.2579	0.00015	0.0109781
ENSG00000140465	ENST00000379727///ENST00000567032///ENST00000395049///ENST00000562201///ENST00000564596///ENST00000569630///ENST00000566503///ENST00000395048///ENST00000612821///ENST00000617691	1543		CYP1A1	cytochrome P450, family 1, subfamily A, polypeptide 1	chr15:74719541-74725610				0.366117	1.68171	2.19955	5e-05	0.00462339
ENSG00000167716	ENST00000455636///ENST00000468539///ENST00000309182///ENST00000492901///ENST00000446363///ENST00000419248///ENST00000418841///ENST00000409644///ENST00000464528///ENST00000575206///ENST00000474958///ENST00000479966///ENST00000495411///ENST00000437219	124997		WDR81	WD repeat domain 81	chr17:1711492-1738599	GO:0022008|neurogenesis|///GO:0005739|mitochondrion|///GO:0005874|microtubule|///GO:0005813|centrosome|///GO:0008017|microtubule binding|///GO:0005938|cell cortex|///GO:0005515|protein binding|///GO:0005875|microtubule associated complex|///GO:0000776|kinetochore|///GO:0000132|establishment of mitotic spindle orientation|///GO:0047496|vesicle transport along microtubule|///GO:0010923|negative reg…			0.289984	1.30177	2.16643	0.00085	0.037485
ENSG00000008382	ENST00000262966///ENST00000359935///ENST00000599840///ENST00000594716///ENST00000596722///ENST00000597036///ENST00000601877///ENST00000594162	84954		MPND	MPN domain containing	chr19:4343526-4360086				0.580178	2.47412	2.09235	0.0008	0.0358313
ENSG00000135480	ENST00000552400///ENST00000546666///ENST00000331817///ENST00000547613///ENST00000548088///ENST00000546856///ENST00000552183///ENST00000551130///ENST00000549127///ENST00000552322///ENST00000548657///ENST00000550153///ENST00000549638	3855		KRT7	keratin 7, type II	chr12:52232519-52309163				0.489192	2.05491	2.0706	0.0003	0.0177921
ENSG00000108622	ENST00000578379///ENST00000583684///ENST00000578892///ENST00000449662///ENST00000579788///ENST00000581417///ENST00000579687///ENST00000578313///ENST00000583366///ENST00000584084///ENST00000584403///ENST00000580011///ENST00000580389///ENST00000583186///ENST00000412356///ENST00000418105	3384		ICAM2	intercellular adhesion molecule 2	chr17:63996070-64020634				0.174633	0.702099	2.00735	0.0002	0.0133326
ENSG00000176978	ENST00000371579///ENST00000470766///ENST00000473532///ENST00000463619///ENST00000483783///ENST00000472306///ENST00000485456///ENST00000460830///ENST00000482088///ENST00000478597///ENST00000497375///ENST00000491807///ENST00000473703	29952		DPP7	dipeptidyl-peptidase 7	chr9:137110541-137115177				1.93872	7.49933	1.95166	5e-05	0.00462339
ENSG00000174886	ENST00000418389///ENST00000592634///ENST00000593233///ENST00000308961///ENST00000591341///ENST00000591160	126328		NDUFA11	NADH dehydrogenase (ubiquinone) 1 alpha subcomplex, 11, 14.7kDa	chr19:5865825-5904006	GO:0016021|integral component of membrane|///GO:0005739|mitochondrion|///GO:0005743|mitochondrial inner membrane|///GO:0022904|respiratory electron transport chain|///GO:0044237|cellular metabolic process|///GO:0044281|small molecule metabolic process|///GO:0005747|mitochondrial respiratory chain complex I|			2.27364	8.51273	1.90462	0.00025	0.0160438
ENSG00000169169	ENST00000594038///ENST00000323446///ENST00000598259///ENST00000599023///ENST00000392518///ENST00000598396///ENST00000598293///ENST00000598714///ENST00000405931///ENST00000600944///ENST00000596922///ENST00000602019///ENST00000594587///ENST00000595969///ENST00000595568///ENST00000295404///ENST00000596701///ENST00000594431///ENST00000595031///ENST00000595901///ENST00000599937///ENST00000598647///ENS…	126129		CPT1C	carnitine palmitoyltransferase 1C	chr19:49690897-49713731	GO:0008152|metabolic process|///GO:0016740|transferase activity|///GO:0005783|endoplasmic reticulum|///GO:0045202|synapse|///GO:0016746|transferase activity, transferring acyl groups|///GO:0030054|cell junction|///GO:0030425|dendrite|///GO:0005741|mitochondrial outer membrane|///GO:0005515|protein binding|///GO:0006635|fatty acid beta-oxidation|///GO:0030424|axon|///GO:0004095|carnitine O-palmito…			0.326062	1.14972	1.81807	0.0001	0.00781773
ENSG00000167657	ENST00000545797///ENST00000595279///ENST00000594894///ENST00000596311///ENST00000601824///ENST00000593844///ENST00000301264	1613		DAPK3	death-associated protein kinase 3	chr19:3958452-3971123	GO:0004672|protein kinase activity|///GO:0005524|ATP binding|///GO:0006468|protein phosphorylation|///GO:0005634|nucleus|///GO:0006355|regulation of transcription, DNA-templated|///GO:0006351|transcription, DNA-templated|///GO:0005737|cytoplasm|///GO:0042803|protein homodimerization activity|///GO:0035556|intracellular signal transduction|///GO:0006915|apoptotic process|///GO:0004674|protein seri…			0.608259	2.04084	1.7464	5e-05	0.00462339
ENSG00000187961	ENST00000338591///ENST00000463212///ENST00000466300///ENST00000481067///ENST00000622660	339451		KLHL17	kelch-like family member 17	chr1:960586-965715	GO:0005615|extracellular space|///GO:0004842|ubiquitin-protein transferase activity|///GO:0032947|protein complex scaffold|///GO:0007420|brain development|///GO:0016567|protein ubiquitination|///GO:0015629|actin cytoskeleton|///GO:0030036|actin cytoskeleton organization|///GO:0051015|actin filament binding|///GO:0030054|cell junction|///GO:0014069|postsynaptic density|///GO:0031463|Cul3-RING ubiq…			0.906671	3.0001	1.72636	0.0002	0.0133326
ENSG00000172725	ENST00000616321///ENST00000341356///ENST00000537042///ENST00000539724///ENST00000539970///ENST00000453768///ENST00000545736///ENST00000545016///ENST00000393893///ENST00000627576	57175		CORO1B	coronin, actin binding protein, 1B	chr11:67435509-67443821	GO:0015629|actin cytoskeleton|///GO:0005515|protein binding|///GO:0005737|cytoplasm|///GO:0005886|plasma membrane|///GO:0005829|cytosol|///GO:0016477|cell migration|///GO:0048471|perinuclear region of cytoplasm|///GO:0030036|actin cytoskeleton organization|///GO:0051015|actin filament binding|///GO:0034315|regulation of Arp2/3 complex-mediated actin nucleation|///GO:0051017|actin filament bundle …			3.07995	9.41828	1.61256	5e-05	0.00462339
ENSG00000167779	ENST00000548547///ENST00000301464///ENST00000548176///ENST00000549628	3489		IGFBP6	insulin-like growth factor binding protein 6	chr12:53097435-53102345				13.754	41.9728	1.6096	5e-05	0.00462339
ENSG00000221968	ENST00000527697///ENST00000533676///ENST00000278829///ENST00000529404///ENST00000527379///ENST00000525094///ENST00000525588///ENST00000531956///ENST00000534223///ENST00000526294///ENST00000414624///ENST00000534426///ENST00000529525	3995		FADS3	fatty acid desaturase 3	chr11:61873518-61892051				4.1105	12.4183	1.59508	5e-05	0.00462339
ENSG00000196924	ENST00000420627///ENST00000360319///ENST00000369856///ENST00000498411///ENST00000490936///ENST00000369850///ENST00000344736///ENST00000498491///ENST00000462590///ENST00000444578///ENST00000474358///ENST00000466325///ENST00000415241///ENST00000438732///ENST00000474072///ENST00000466319///ENST00000465144///ENST00000422373///ENST00000610817	2316		FLNA	filamin A, alpha	chrX:154348523-154374638				5.54546	16.7312	1.59316	5e-05	0.00462339
ENSG00000160211	ENST00000393562///ENST00000393564///ENST00000369620///ENST00000490651///ENST00000439227///ENST00000440967///ENST00000489497///ENST00000433845///ENST00000497281///ENST00000488434///ENST00000621232	2539		G6PD	glucose-6-phosphate dehydrogenase	chrX:154531390-154565046				21.1057	63.1273	1.58063	5e-05	0.00462339
ENSG00000243566	ENST00000334348///ENST00000257632///ENST00000394849///ENST00000490360///ENST00000469114	80761///105375355		UPK3B	uroplakin 3B///UPK3B	chr7:76510427-76516521				1.10428	3.26051	1.56199	5e-05	0.00462339
ENSG00000133027	ENST00000582268///ENST00000484838///ENST00000490392///ENST00000395782///ENST00000395783///ENST00000435340///ENST00000255389///ENST00000395781///ENST00000477595///ENST00000580147///ENST00000421096///ENST00000472446///ENST00000461404	10400		PEMT	phosphatidylethanolamine N-methyltransferase	chr17:17505562-17610485	GO:0006629|lipid metabolic process|///GO:0016021|integral component of membrane|///GO:0005789|endoplasmic reticulum membrane|///GO:0031966|mitochondrial membrane|///GO:0032259|methylation|///GO:0006644|phospholipid metabolic process|///GO:0008283|cell proliferation|///GO:0044281|small molecule metabolic process|///GO:0008170|N-methyltransferase activity|///GO:0046474|glycerophospholipid biosynthe…			0.839459	2.46133	1.55191	5e-05	0.00462339
ENSG00000175793	ENST00000339276	2810		SFN	stratifin	chr1:26863137-26864457				2.86165	8.32458	1.54053	5e-05	0.00462339
ENSG00000130193	ENST00000336138///ENST00000520217///ENST00000518798	51337		THEM6	thioesterase superfamily member 6	chr8:142727202-142736927	GO:0005576|extracellular region|			0.867071	2.51751	1.53778	5e-05	0.00462339
ENSG00000196517	ENST00000372307///ENST00000372306///ENST00000372310///ENST00000475075///ENST00000360584///ENST00000357730///ENST00000492434///ENST00000528803///ENST00000489764///ENST00000466926///ENST00000533007	6536		SLC6A9	solute carrier family 6 (neurotransmitter transporter, glycine), member 9	chr1:43991358-44115913	GO:0016021|integral component of membrane|///GO:0003333|amino acid transmembrane transport|///GO:0005887|integral component of plasma membrane|///GO:0005328|neurotransmitter:sodium symporter activity|///GO:0006836|neurotransmitter transport|///GO:0005283|sodium:amino acid symporter activity|///GO:0055085|transmembrane transport|///GO:0016020|membrane|///GO:0006810|transport|///GO:0005886|plasma m…			0.596406	1.71337	1.52247	0.00105	0.0433068
ENSG00000154146	ENST00000284292///ENST00000412681	4900		NRGN	neurogranin (protein kinase C substrate, RC3)	chr11:124739845-124747210	GO:0007399|nervous system development|///GO:0005622|intracellular|///GO:0035556|intracellular signal transduction|///GO:0007165|signal transduction|///GO:0005516|calmodulin binding|///GO:0005515|protein binding|///GO:0005634|nucleus|///GO:0005737|cytoplasm|///GO:0045202|synapse|///GO:0030425|dendrite|///GO:0030424|axon|///GO:0043025|neuronal cell body|///GO:0031966|mitochondrial membrane|///GO:00…			0.828943	2.38033	1.52182	0.001	0.0419488
ENSG00000099817	ENST00000586746///ENST00000615234///ENST00000590060///ENST00000612655///ENST00000591767///ENST00000589737///ENST00000215587///ENST00000586817///ENST00000619917///ENST00000586215///ENST00000585838///ENST00000614705///ENST00000591709///ENST00000592597	5434		POLR2E	polymerase (RNA) II (DNA directed) polypeptide E, 25kDa	chr19:1065922-1095380				4.67282	13.3525	1.51474	0.0001	0.00781773
ENSG00000099992	ENST00000215790///ENST00000467596///ENST00000462073///ENST00000403477///ENST00000403362///ENST00000433426///ENST00000466666///ENST00000437122///ENST00000393906///ENST00000490449	83874		TBC1D10A	TBC1 domain family, member 10A	chr22:30285116-30327046				1.18039	3.33986	1.50053	0.0007	0.0325386
ENSG00000166166	ENST00000389749///ENST00000299202	115708		TRMT61A	tRNA methyltransferase 61A	chr14:103529183-103537073	GO:0005634|nucleus|///GO:0005654|nucleoplasm|///GO:0008033|tRNA processing|///GO:0006400|tRNA modification|///GO:0010467|gene expression|///GO:0030488|tRNA methylation|///GO:0016429|tRNA (adenine-N1-)-methyltransferase activity|///GO:0031515|tRNA (m1A) methyltransferase complex|			0.20002	0.553155	1.46754	0.0001	0.00781773
ENSG00000175756	ENST00000338370///ENST00000338338///ENST00000321751///ENST00000378853///ENST00000489799///ENST00000496905	54998		AURKAIP1	aurora kinase A interacting protein 1	chr1:1373729-1375495				3.00385	8.28279	1.46331	5e-05	0.00462339
ENSG00000141574	ENST00000269389///ENST00000580437///ENST00000581864///ENST00000581691///ENST00000582563///ENST00000583093///ENST00000582290///ENST00000581954	6398		SECTM1	secreted and transmembrane 1	chr17:82321023-82334074				0.924893	2.51843	1.44517	0.00085	0.037485
ENSG00000128965	ENST00000444189///ENST00000446533///ENST00000617961///ENST00000487220///ENST00000617768	79094		CHAC1	ChaC glutathione-specific gamma-glutamylcyclotransferase 1	chr15:40952961-40956519				1.26685	3.41865	1.43217	5e-05	0.00462339
ENSG00000112667	ENST00000230431///ENST00000509253///ENST00000393987///ENST00000505042	10591		DNPH1	2'-deoxynucleoside 5'-phosphate N-hydrolase 1	chr6:43225628-43229484				1.6834	4.51992	1.42491	5e-05	0.00462339
ENSG00000100097	ENST00000215909///ENST00000464120///ENST00000425542///ENST00000480207///ENST00000454173///ENST00000489315///ENST00000472321	3956		LGALS1	lectin, galactoside-binding, soluble, 1	chr22:37675607-37679806				1.19808	3.21579	1.42445	0.0009	0.0386978
ENSG00000261236	ENST00000569669///ENST00000568812///ENST00000569403///ENST00000569160///ENST00000563210///ENST00000569712	23246		BOP1	block of proliferation 1	chr8:144262101-144291370	GO:0006364|rRNA processing|///GO:0051726|regulation of cell cycle|///GO:0030529|ribonucleoprotein complex|///GO:0005654|nucleoplasm|///GO:0042254|ribosome biogenesis|///GO:0044822|poly(A) RNA binding|///GO:0030687|preribosome, large subunit precursor|///GO:0005515|protein binding|///GO:0008283|cell proliferation|///GO:0000463|maturation of LSU-rRNA from tricistronic rRNA transcript (SSU-rRNA, 5.8…			1.4311	3.78757	1.40415	0.0008	0.0358313
ENSG00000173486	ENST00000536642///ENST00000309366///ENST00000541388///ENST00000449942///ENST00000535135///ENST00000394540	2286		FKBP2	FK506 binding protein 2, 13kDa	chr11:64241002-64244132				10.9113	28.593	1.38984	5e-05	0.00462339
ENSG00000129925	ENST00000431232///ENST00000424078///ENST00000250930///ENST00000448854///ENST00000467452///ENST00000475348///ENST00000427313///ENST00000476735	58986		TMEM8A	transmembrane protein 8A	chr16:370772-392960	GO:0005886|plasma membrane|///GO:0007155|cell adhesion|///GO:0005887|integral component of plasma membrane|///GO:0005515|protein binding|///GO:0003674|molecular_function|///GO:0008150|biological_process|///GO:0070062|extracellular exosome|///GO:0005765|lysosomal membrane|///GO:0016021|integral component of membrane|			4.18677	10.8623	1.37542	0.0001	0.00781773
ENSG00000168899	ENST00000306384///ENST00000462451	10791		VAMP5	vesicle-associated membrane protein 5	chr2:85584407-85593412				2.40322	6.12903	1.35069	5e-05	0.00462339
ENSG00000197903	ENST00000356950	85236		HIST1H2BK	histone cluster 1, H2bk	chr6:27146417-27146798	GO:0005615|extracellular space|///GO:0003677|DNA binding|///GO:0005634|nucleus|///GO:0046982|protein heterodimerization activity|///GO:0005654|nucleoplasm|///GO:0006334|nucleosome assembly|///GO:0006325|chromatin organization|///GO:0000786|nucleosome|///GO:0003674|molecular_function|///GO:0000788|nuclear nucleosome|///GO:0002227|innate immune response in mucosa|///GO:0019731|antibacterial humoral…			4.05916	10.3409	1.34911	0.0001	0.00781773
ENSG00000050820	ENST00000393422///ENST00000162330///ENST00000562556///ENST00000563038///ENST00000566982///ENST00000535626///ENST00000538440///ENST00000418647///ENST00000542031///ENST00000420641///ENST00000393420///ENST00000569340///ENST00000564170///ENST00000568864///ENST00000564028///ENST00000566465///ENST00000569006///ENST00000561970///ENST00000563323///ENST00000567215///ENST00000563700///ENST00000546196	9564		BCAR1	breast cancer anti-estrogen resistance 1	chr16:75226073-75268053				2.39165	6.08621	1.34754	0.0004	0.0215661
ENSG00000125912	ENST00000590671///ENST00000246117///ENST00000588428///ENST00000587740///ENST00000592737///ENST00000586904///ENST00000592235///ENST00000591062	56926		NCLN	nicalin	chr19:3185562-3209575	GO:0016021|integral component of membrane|///GO:0016020|membrane|///GO:0005789|endoplasmic reticulum membrane|///GO:0009966|regulation of signal transduction|///GO:0005515|protein binding|///GO:0043254|regulation of protein complex assembly|///GO:0031648|protein destabilization|			1.89626	4.81828	1.34536	0.0007	0.0325386
ENSG00000090013	ENST00000595483///ENST00000263368///ENST00000601346///ENST00000597870	645		BLVRB	biliverdin reductase B	chr19:40447788-40465840				4.04206	10.2704	1.34533	5e-05	0.00462339
ENSG00000051523	ENST00000261623///ENST00000565588///ENST00000566534///ENST00000566229///ENST00000567174///ENST00000569359///ENST00000563526///ENST00000568278///ENST00000562209///ENST00000561972	1535		CYBA	cytochrome b-245, alpha polypeptide	chr16:88643282-88651152	GO:0046872|metal ion binding|///GO:0016020|membrane|///GO:0007264|small GTPase mediated signal transduction|///GO:0046982|protein heterodimerization activity|///GO:0020037|heme binding|///GO:0055114|oxidation-reduction process|///GO:0006954|inflammatory response|///GO:0005886|plasma membrane|///GO:0009055|electron carrier activity|///GO:0045087|innate immune response|///GO:0002474|antigen process…			18.7749	47.4648	1.33805	0.0001	0.00781773
ENSG00000225663	ENST00000455127///ENST00000576730///ENST00000572645///ENST00000538396///ENST00000573478///ENST00000574190///ENST00000570507///ENST00000575090///ENST00000576679///ENST00000576431///ENST00000575061///ENST00000457257	348262		FAM195B	family with sequence similarity 195, member B	chr17:81822360-81833302				0.642647	1.61698	1.33121	0.0006	0.0289871
ENSG00000168528	ENST00000373710///ENST00000487207///ENST00000373709///ENST00000491976///ENST00000536384///ENST00000536859	347735		SERINC2	serine incorporator 2	chr1:31409564-31434680				4.09072	10.2704	1.32806	5e-05	0.00462339
ENSG00000117984	ENST00000236671///ENST00000433655///ENST00000429746///ENST00000497544///ENST00000438213///ENST00000367196	1509		CTSD	cathepsin D	chr11:1732409-1764025				42.5973	106.088	1.31643	5e-05	0.00462339
ENSG00000185803	ENST00000524541///ENST00000532815///ENST00000530047///ENST00000527078///ENST00000526338///ENST00000402965///ENST00000534725///ENST00000532887///ENST00000329994///ENST00000533662///ENST00000526891///ENST00000526779///ENST00000526752	79581		SLC52A2	solute carrier family 52 (riboflavin transporter), member 2	chr8:144352218-144361272				3.80773	9.43963	1.3098	0.00065	0.0307971
ENSG00000089356	ENST00000604404///ENST00000435734///ENST00000603181///ENST00000604255///ENST00000604504///ENST00000603449///ENST00000605550///ENST00000604804///ENST00000605552///ENST00000603524///ENST00000604621///ENST00000605677///ENST00000346446///ENST00000344013	5349		FXYD3	FXYD domain containing ion transport regulator 3	chr19:35115878-35124324				5.72589	14.1949	1.3098	5e-05	0.00462339
ENSG00000176101	ENST00000322310///ENST00000459860///ENST00000463511///ENST00000464553	8636		SSNA1	Sjogren syndrome nuclear autoantigen 1	chr9:137188646-137190370				1.23868	3.06601	1.30756	0.00035	0.0194182
ENSG00000175573	ENST00000438576///ENST00000449692///ENST00000530188	83638		C11orf68	chromosome 11 open reading frame 68	chr11:65916807-65919117				2.31759	5.72738	1.30525	5e-05	0.00462339
ENSG00000130165	ENST00000586683///ENST00000587806///ENST00000589171///ENST00000591674///ENST00000586120///ENST00000590700///ENST00000591912///ENST00000593077///ENST00000252445	84337		ELOF1	ELF1 homolog, elongation factor 1	chr19:11551146-11559236				7.06884	17.415	1.30078	5e-05	0.00462339
ENSG00000115268	ENST00000233609///ENST00000586686///ENST00000592588///ENST00000591032///ENST00000592623///ENST00000586656///ENST00000589656///ENST00000591804///ENST00000593052///ENST00000592700///ENST00000586096///ENST00000617694///ENST00000585665	6209		RPS15	ribosomal protein S15	chr19:1438357-1440494				37.3325	91.1782	1.28826	5e-05	0.00462339
ENSG00000142544	ENST00000421832	90353		CTU1	cytosolic thiouridylase subunit 1	chr19:51097605-51108370				0.373774	0.912206	1.28719	0.00035	0.0194182
ENSG00000032444	ENST00000221249///ENST00000594754///ENST00000601668///ENST00000594098///ENST00000601001///ENST00000545201///ENST00000596515///ENST00000414982///ENST00000450331///ENST00000600942///ENST00000593924///ENST00000600737///ENST00000602191///ENST00000598462///ENST00000595264///ENST00000594551///ENST00000599311///ENST00000595176///ENST00000595889///ENST00000594864///ENST00000599951///ENST00000595352///ENS…	10908		PNPLA6	patatin-like phospholipase domain containing 6	chr19:7522625-7561764				3.7497	9.15038	1.28706	0.0009	0.0386977
ENSG00000187608	ENST00000624697///ENST00000624652///ENST00000379389	9636		ISG15	ISG15 ubiquitin-like modifier	chr1:1001137-1014541	GO:0005515|protein binding|///GO:0005576|extracellular region|///GO:0005829|cytosol|///GO:0019221|cytokine-mediated signaling pathway|///GO:0045087|innate immune response|///GO:0005654|nucleoplasm|///GO:0006281|DNA repair|///GO:0051607|defense response to virus|///GO:0042742|defense response to bacterium|///GO:0016032|viral process|///GO:0045071|negative regulation of viral genome replication|///…			5.79374	14.092	1.28231	5e-05	0.00462339
ENSG00000187840	ENST00000338825///ENST00000520657	1978		EIF4EBP1	eukaryotic translation initiation factor 4E binding protein 1	chr8:38030340-38060365				3.42703	8.33387	1.28203	5e-05	0.00462339
ENSG00000114767	ENST00000232888	9136		RRP9	ribosomal RNA processing 9, small subunit (SSU) processome component, homolog (yeast)	chr3:51933429-51941941				2.33159	5.6697	1.28196	5e-05	0.00462339
ENSG00000107833	ENST00000370110///ENST00000474993///ENST00000462391///ENST00000468544	10360		NPM3	nucleophosmin/nucleoplasmin 3	chr10:101781324-101783413				16.6518	40.3117	1.27552	5e-05	0.00462339
ENSG00000170412	ENST00000582444///ENST00000392627///ENST00000342648///ENST00000481232///ENST00000392628///ENST00000582473///ENST00000392629///ENST00000581590///ENST00000582873///ENST00000482723///ENST00000577663	55890		GPRC5C	G protein-coupled receptor, class C, group 5, member C	chr17:74424850-74451653	GO:0016021|integral component of membrane|///GO:0007186|G-protein coupled receptor signaling pathway|///GO:0004930|G-protein coupled receptor activity|///GO:0005739|mitochondrion|///GO:0005887|integral component of plasma membrane|///GO:0030659|cytoplasmic vesicle membrane|///GO:0070062|extracellular exosome|///GO:0043235|receptor complex|///GO:0031982|vesicle|			5.75153	13.9133	1.27444	0.00015	0.0109781
ENSG00000272141	ENST00000606993					chr1:1169356-1170343				0.729664	1.76265	1.27244	0.00105	0.0433068
ENSG00000088002	ENST00000201586///ENST00000323090///ENST00000594274///ENST00000597923	6820		SULT2B1	sulfotransferase family, cytosolic, 2B, member 1	chr19:48552074-48599425	GO:0005634|nucleus|///GO:0005737|cytoplasm|///GO:0043231|intracellular membrane-bounded organelle|///GO:0006805|xenobiotic metabolic process|///GO:0005829|cytosol|///GO:0008146|sulfotransferase activity|///GO:0005783|endoplasmic reticulum|///GO:0005515|protein binding|///GO:0070062|extracellular exosome|///GO:0044281|small molecule metabolic process|///GO:0008202|steroid metabolic process|///GO:0…			4.21165	10.1445	1.26823	5e-05	0.00462339
ENSG00000213145	ENST00000496700///ENST00000330233///ENST00000409393///ENST00000392531///ENST00000460900///ENST00000461556	1396		CRIP1	cysteine-rich protein 1 (intestinal)	chr14:105486316-105499575	GO:0008270|zinc ion binding|///GO:0006955|immune response|///GO:0005737|cytoplasm|///GO:0008630|intrinsic apoptotic signaling pathway in response to DNA damage|///GO:0007507|heart development|///GO:0010468|regulation of gene expression|///GO:0008283|cell proliferation|///GO:0042277|peptide binding|///GO:0008301|DNA binding, bending|///GO:0010033|response to organic substance|///GO:0010043|respons…			12.0513	28.8714	1.26045	5e-05	0.00462339
ENSG00000235173	ENST00000347708///ENST00000533266///ENST00000530074///ENST00000530409///ENST00000525101///ENST00000534255///ENST00000628266	51236		HGH1	HGH1 homolog	chr8:144137768-144140843	GO:0003674|molecular_function|///GO:0005575|cellular_component|///GO:0008150|biological_process|///GO:0005488|binding|			1.12907	2.68961	1.25226	5e-05	0.00462339
ENSG00000198892	ENST00000464117///ENST00000362011///ENST00000481699	149345		SHISA4	shisa family member 4	chr1:201888679-201892306				1.41965	3.37925	1.25117	0.00045	0.0234532
ENSG00000206341	ENST00000383620			HLA-H		chr6:29887293-29890482				1.18742	2.82021	1.24798	5e-05	0.00462339
ENSG00000185187	ENST00000528845///ENST00000526395///ENST00000431843///ENST00000397632///ENST00000332725///ENST00000527295///ENST00000527987///ENST00000531205///ENST00000534145///ENST00000528209///ENST00000525299///ENST00000528698///ENST00000534217///ENST00000528536///ENST00000526788///ENST00000530494///ENST00000529486///ENST00000530683///ENST00000528116///ENST00000527136///ENST00000528058///ENST00000525070	59307		SIGIRR	single immunoglobulin and toll-interleukin 1 receptor (TIR) domain	chr11:405715-417455	GO:0016021|integral component of membrane|///GO:0016020|membrane|///GO:0007165|signal transduction|///GO:0006953|acute-phase response|///GO:0005515|protein binding|///GO:0001960|negative regulation of cytokine-mediated signaling pathway|///GO:0043433|negative regulation of sequence-specific DNA binding transcription factor activity|///GO:0031665|negative regulation of lipopolysaccharide-mediated …			12.0639	28.5916	1.2449	5e-05	0.00462339
ENSG00000171045	ENST00000524325///ENST00000520166///ENST00000519651///ENST00000521825///ENST00000518928///ENST00000520462///ENST00000518720///ENST00000307180	203062		TSNARE1	t-SNARE domain containing 1	chr8:142212079-142403240	GO:0016021|integral component of membrane|///GO:0016020|membrane|///GO:0006886|intracellular protein transport|///GO:0016192|vesicle-mediated transport|///GO:0000149|SNARE binding|///GO:0005484|SNAP receptor activity|///GO:0012505|endomembrane system|///GO:0048278|vesicle docking|///GO:0031201|SNARE complex|///GO:0005515|protein binding|///GO:0006906|vesicle fusion|			0.583436	1.38211	1.24422	0.00115	0.0465385
ENSG00000161011	ENST00000506042///ENST00000514093///ENST00000506690///ENST00000512234///ENST00000422245///ENST00000481335///ENST00000464493///ENST00000389805///ENST00000508284///ENST00000453046///ENST00000504627///ENST00000510187///ENST00000360718///ENST00000485412///ENST00000466342///ENST00000626660	8878		SQSTM1	sequestosome 1	chr5:179797596-179907859	GO:0008270|zinc ion binding|///GO:0016235|aggresome|///GO:0006468|protein phosphorylation|///GO:0005764|lysosome|///GO:0006511|ubiquitin-dependent protein catabolic process|///GO:0005737|cytoplasm|///GO:0006914|autophagy|///GO:0045944|positive regulation of transcription from RNA polymerase II promoter|///GO:0035556|intracellular signal transduction|///GO:0016197|endosomal transport|///GO:0005829…			49.709	117.548	1.24167	0.0003	0.0177921
ENSG00000185507	ENST00000525445///ENST00000348655///ENST00000397574///ENST00000533182///ENST00000528413///ENST00000469048///ENST00000531912///ENST00000330243///ENST00000532326///ENST00000525750///ENST00000532788///ENST00000527160///ENST00000532096///ENST00000533190///ENST00000397566///ENST00000397570	3665		IRF7	interferon regulatory factor 7	chr11:612552-615999	GO:0006355|regulation of transcription, DNA-templated|///GO:0003700|transcription factor activity, sequence-specific DNA binding|///GO:0005515|protein binding|///GO:0003677|DNA binding|///GO:0005634|nucleus|///GO:0005737|cytoplasm|///GO:0045944|positive regulation of transcription from RNA polymerase II promoter|///GO:0009615|response to virus|///GO:0005829|cytosol|///GO:0019221|cytokine-mediated…			2.93943	6.94956	1.24139	5e-05	0.00462339
ENSG00000123395	ENST00000547409///ENST00000336854///ENST00000552544///ENST00000550604///ENST00000553049///ENST00000552947///ENST00000548915	60673		ATG101	autophagy related 101	chr12:52069245-52108261				4.54517	10.743	1.24099	0.0009	0.0386977
ENSG00000160326	ENST00000371897///ENST00000485978///ENST00000371899///ENST00000432868///ENST00000414172	11182		SLC2A6	solute carrier family 2 (facilitated glucose transporter), member 6	chr9:133471094-133479137				0.563457	1.33071	1.23982	0.0005	0.0255938
ENSG00000130731	ENST00000338401///ENST00000397666///ENST00000301686///ENST00000448973///ENST00000397664///ENST00000568077///ENST00000456420///ENST00000397665///ENST00000564039///ENST00000568773///ENST00000565163///ENST00000568830///ENST00000565799///ENST00000614890	84326		C16orf13	chromosome 16 open reading frame 13	chr16:634426-636366				4.99602	11.7888	1.23857	5e-05	0.00462339
ENSG00000130255	ENST00000579649///ENST00000582380///ENST00000577222///ENST00000347512///ENST00000582463///ENST00000590786///ENST00000579446///ENST00000394580	25873		RPL36	ribosomal protein L36	chr19:5674946-5720572				33.1137	78.053	1.23702	5e-05	0.00462339
ENSG00000182154	ENST00000371443	64975		MRPL41	mitochondrial ribosomal protein L41	chr9:137551198-137552555	GO:0003735|structural constituent of ribosome|///GO:0006412|translation|///GO:0005739|mitochondrion|///GO:0005743|mitochondrial inner membrane|///GO:0006915|apoptotic process|///GO:0007049|cell cycle|///GO:0005762|mitochondrial large ribosomal subunit|///GO:0030529|ribonucleoprotein complex|///GO:0044822|poly(A) RNA binding|///GO:0005515|protein binding|///GO:0006996|organelle organization|///GO:…			0.657692	1.54002	1.22747	0.00055	0.0274187
ENSG00000172354	ENST00000303210///ENST00000451587///ENST00000436220///ENST00000424361///ENST00000419828///ENST00000427895///ENST00000393926///ENST00000431068///ENST00000412215///ENST00000393924///ENST00000480159///ENST00000469287///ENST00000470354	2783		GNB2	guanine nucleotide binding protein (G protein), beta polypeptide 2	chr7:100673530-100679174	GO:0005615|extracellular space|///GO:0004871|signal transducer activity|///GO:0007186|G-protein coupled receptor signaling pathway|///GO:0016020|membrane|///GO:0003924|GTPase activity|///GO:0005886|plasma membrane|///GO:0007268|synaptic transmission|///GO:0048471|perinuclear region of cytoplasm|///GO:0005515|protein binding|///GO:0070062|extracellular exosome|///GO:0044281|small molecule metaboli…			16.713	39.1135	1.2267	5e-05	0.00462339
ENSG00000072163	ENST00000426981///ENST00000469300///ENST00000494613///ENST00000409286///ENST00000409754///ENST00000476932///ENST00000324938///ENST00000484252///ENST00000466410///ENST00000409455///ENST00000355119///ENST00000409808///ENST00000410011///ENST00000410038///ENST00000545738///ENST00000413578///ENST00000409254///ENST00000582671///ENST00000612860	55679		LIMS2	LIM and senescent cell antigen-like domains 2	chr2:127638380-127681786	GO:0008270|zinc ion binding|///GO:0005634|nucleus|///GO:0005886|plasma membrane|///GO:0005829|cytosol|///GO:0005515|protein binding|///GO:0005925|focal adhesion|///GO:0034329|cell junction assembly|///GO:0016337|single organismal cell-cell adhesion|///GO:0043066|negative regulation of apoptotic process|///GO:0050680|negative regulation of epithelial cell proliferation|///GO:0045216|cell-cell junc…			1.56937	3.66305	1.22286	0.0002	0.0133326
ENSG00000110711	ENST00000528641///ENST00000279146///ENST00000529797///ENST00000525341	9049		AIP	aryl hydrocarbon receptor interacting protein	chr11:67483040-67491103				4.18287	9.76103	1.22254	5e-05	0.00462339
ENSG00000214253	ENST00000449367///ENST00000482199///ENST00000474120///ENST00000442303///ENST00000463406///ENST00000223136///ENST00000473527///ENST00000435848///ENST00000480497	51024		FIS1	fission, mitochondrial 1	chr7:101239457-101252316				15.7633	36.5967	1.21515	5e-05	0.00462339
ENSG00000167468	ENST00000354171///ENST00000589115///ENST00000611653///ENST00000593032///ENST00000588919///ENST00000585362///ENST00000614791///ENST00000587648///ENST00000592940///ENST00000587932///ENST00000585480///ENST00000622390///ENST00000616066	2879		GPX4	glutathione peroxidase 4	chr19:1103925-1106791				44.8206	103.713	1.21037	5e-05	0.00462339
ENSG00000167508	ENST00000565149///ENST00000301012///ENST00000562981///ENST00000561895///ENST00000569177///ENST00000567064///ENST00000568133///ENST00000563785///ENST00000568709///ENST00000563170///ENST00000566636///ENST00000565720///ENST00000562651///ENST00000565610///ENST00000563463///ENST00000562741///ENST00000565842///ENST00000620002	4597		MVD	mevalonate (diphospho) decarboxylase	chr16:88651934-88663161	GO:0005524|ATP binding|///GO:0042803|protein homodimerization activity|///GO:0005829|cytosol|///GO:0016831|carboxy-lyase activity|///GO:0008284|positive regulation of cell proliferation|///GO:0008299|isoprenoid biosynthetic process|///GO:0018279|protein N-linked glycosylation via asparagine|///GO:0044267|cellular protein metabolic process|///GO:0044281|small molecule metabolic process|///GO:00064…			6.51513	15.0089	1.20396	5e-05	0.00462339
ENSG00000106348	ENST00000469328///ENST00000484496///ENST00000419067///ENST00000338791///ENST00000496200///ENST00000354269///ENST00000348127///ENST00000470772///ENST00000480861///ENST00000460045///ENST00000497868///ENST00000468842///ENST00000489263///ENST00000496487///ENST00000491376///ENST00000473463///ENST00000626419	3614		IMPDH1	IMP (inosine 5'-monophosphate) dehydrogenase 1	chr7:128392276-128410252	GO:0055114|oxidation-reduction process|///GO:0003824|catalytic activity|///GO:0003677|DNA binding|///GO:0003676|nucleic acid binding|///GO:0046872|metal ion binding|///GO:0003723|RNA binding|///GO:0005634|nucleus|///GO:0005737|cytoplasm|///GO:0016491|oxidoreductase activity|///GO:0005829|cytosol|///GO:0005654|nucleoplasm|///GO:0030054|cell junction|///GO:0044281|small molecule metabolic process|/…			7.25823	16.719	1.2038	5e-05	0.00462339
ENSG00000054179	ENST00000355097///ENST00000460614///ENST00000312665///ENST00000469106	954		ENTPD2	ectonucleoside triphosphate diphosphohydrolase 2	chr9:137048097-137054045	GO:0005524|ATP binding|///GO:0016021|integral component of membrane|///GO:0016787|hydrolase activity|///GO:0005789|endoplasmic reticulum membrane|///GO:0070062|extracellular exosome|///GO:0005515|protein binding|///GO:0005886|plasma membrane|///GO:0007186|G-protein coupled receptor signaling pathway|///GO:0030168|platelet activation|///GO:0005605|basal lamina|///GO:0017110|nucleoside-diphosphatas…			0.6839	1.57342	1.20205	0.0009	0.0386977
ENSG00000052344	ENST00000317508///ENST00000568261///ENST00000567531///ENST00000567797///ENST00000564025///ENST00000567833	5652		PRSS8	protease, serine, 8	chr16:31131432-31135762	GO:0006508|proteolysis|///GO:0005615|extracellular space|///GO:0016021|integral component of membrane|///GO:0005576|extracellular region|///GO:0004252|serine-type endopeptidase activity|///GO:0005886|plasma membrane|///GO:0008236|serine-type peptidase activity|///GO:0005515|protein binding|///GO:0070062|extracellular exosome|///GO:0010765|positive regulation of sodium ion transport|			4.38266	10.0409	1.19602	5e-05	0.00462339
ENSG00000149925	ENST00000338110///ENST00000395248///ENST00000575627///ENST00000566897///ENST00000568435///ENST00000562240///ENST00000566280///ENST00000567249///ENST00000562302///ENST00000562168///ENST00000569545///ENST00000563060///ENST00000564521///ENST00000412304///ENST00000563987///ENST00000564546///ENST00000564595///ENST00000567555///ENST00000569798///ENST00000395240///ENST00000566012///ENST00000566846///ENS…	226		ALDOA	aldolase A, fructose-bisphosphate	chr16:30053089-30070457				196.367	449.697	1.1954	5e-05	0.00462339
ENSG00000078808	ENST00000360001///ENST00000465727///ENST00000263741///ENST00000494748///ENST00000478938///ENST00000403997///ENST00000459994	51150		SDF4	stromal cell derived factor 4	chr1:1216907-1232031				7.33932	16.7721	1.19234	5e-05	0.00462339
ENSG00000101210	ENST00000298049///ENST00000217182	1917		EEF1A2	eukaryotic translation elongation factor 1 alpha 2	chr20:63488012-63499315				1.51239	3.45584	1.19221	5e-05	0.00462339
ENSG00000166595	ENST00000422424///ENST00000568572///ENST00000562362///ENST00000567511///ENST00000563490///ENST00000569299	51647		FAM96B	family with sequence similarity 96, member B	chr16:66932054-66934423				15.8799	36.1568	1.18707	5e-05	0.00462339
ENSG00000254858	ENST00000599612///ENST00000534421///ENST00000532896///ENST00000533807	84769		MPV17L2	MPV17 mitochondrial membrane protein-like 2	chr19:18193181-18204074	GO:0016021|integral component of membrane|///GO:0005743|mitochondrial inner membrane|///GO:0005762|mitochondrial large ribosomal subunit|///GO:0070131|positive regulation of mitochondrial translation|///GO:0061668|mitochondrial ribosome assembly|///GO:0005739|mitochondrion|			1.51102	3.4301	1.18273	0.00025	0.0160438
ENSG00000173457	ENST00000392210///ENST00000309318///ENST00000542235	26472		PPP1R14B	protein phosphatase 1, regulatory (inhibitor) subunit 14B	chr11:64244479-64249494				27.3261	61.6546	1.17393	5e-05	0.00462339
ENSG00000125534	ENST00000370179///ENST00000464438///ENST00000370177///ENST00000473620	79144		PPDPF	pancreatic progenitor cell differentiation and proliferation factor	chr20:63520723-63522206				9.40771	21.1942	1.17176	5e-05	0.00462339
ENSG00000247596	ENST00000305533///ENST00000499914///ENST00000472755	11344		TWF2	twinfilin actin binding protein 2	chr3:52221079-52241097				3.41229	7.67914	1.1702	0.0008	0.0358313
ENSG00000198931	ENST00000378364///ENST00000567713///ENST00000567057///ENST00000426324///ENST00000567391///ENST00000568319///ENST00000563655///ENST00000569616///ENST00000568575///ENST00000562464///ENST00000564858	353		APRT	adenine phosphoribosyltransferase	chr16:88809338-88811944				17.5922	39.5714	1.16952	5e-05	0.00462339
ENSG00000136877	ENST00000479147///ENST00000479375///ENST00000373247///ENST00000488307///ENST00000373228///ENST00000481552///ENST00000460181///ENST00000475765///ENST00000496586///ENST00000373225///ENST00000431857///ENST00000423577///ENST00000469310///ENST00000497386///ENST00000488506///ENST00000489522///ENST00000467826///ENST00000473536///ENST00000475270///ENST00000393706///ENST00000630236	2356		FPGS	folylpolyglutamate synthase	chr9:127794596-127814327				7.92301	17.8046	1.16813	0.0001	0.00781773
ENSG00000170889	ENST00000302907///ENST00000484121///ENST00000448962///ENST00000436445///ENST00000391752///ENST00000402367///ENST00000445961///ENST00000391751///ENST00000495002///ENST00000391753///ENST00000460761///ENST00000441429///ENST00000626547	6203		RPS9	ribosomal protein S9	chr19:54200741-54281184				87.5277	196.077	1.1636	5e-05	0.00462339
ENSG00000187609	ENST00000491734///ENST00000340951///ENST00000487745///ENST00000478344///ENST00000484392///ENST00000478350///ENST00000472958///ENST00000490886///ENST00000479452///ENST00000460390///ENST00000475006///ENST00000465160	54932		EXD3	exonuclease 3'-5' domain containing 3	chr9:137306895-137423262				0.670216	1.49592	1.15834	0.00025	0.0160438
ENSG00000161016	ENST00000534781///ENST00000531975///ENST00000529163///ENST00000526668///ENST00000528296///ENST00000394920///ENST00000527914///ENST00000262584///ENST00000528957///ENST00000529920///ENST00000533397///ENST00000532702///ENST00000525232///ENST00000531767	6132		RPL8	ribosomal protein L8	chr8:144789764-144792587				264.472	587.734	1.15205	5e-05	0.00462339
ENSG00000087086	ENST00000331825///ENST00000622577	2512		FTL	ferritin, light polypeptide	chr19:48965300-48966878				1059.1	2344.46	1.14641	5e-05	0.00462339
ENSG00000177105	ENST00000351018///ENST00000396979///ENST00000396978///ENST00000533217	391		RHOG	ras homolog family member G	chr11:3826977-3840983				6.96237	15.4004	1.14532	5e-05	0.00462339
ENSG00000102103	ENST00000447146///ENST00000473764///ENST00000247140///ENST00000472742///ENST00000486150///ENST00000477997///ENST00000470062///ENST00000474671///ENST00000443648///ENST00000456306///ENST00000463529///ENST00000470059///ENST00000465859///ENST00000218224///ENST00000396763///ENST00000376566///ENST00000376563	10084		PQBP1	polyglutamine binding protein 1	chrX:48893446-48903143				14.7122	32.4082	1.13935	5e-05	0.00462339
ENSG00000126458	ENST00000246792///ENST00000601532	6237		RRAS	related RAS viral (r-ras) oncogene homolog	chr19:49635291-49640201				3.14061	6.87333	1.12997	0.0002	0.0133326
ENSG00000160932	ENST00000517503///ENST00000292494///ENST00000429120///ENST00000521699///ENST00000520531///ENST00000520466///ENST00000521003///ENST00000522528///ENST00000522971///ENST00000519611///ENST00000521182///ENST00000519546///ENST00000523847///ENST00000522024///ENST00000519615	4061		LY6E	lymphocyte antigen 6 complex, locus E	chr8:142981737-143023832	GO:0031225|anchored component of membrane|///GO:0005887|integral component of plasma membrane|///GO:0007166|cell surface receptor signaling pathway|///GO:0001701|in utero embryonic development|///GO:0005623|cell|///GO:0030325|adrenal gland development|///GO:0035265|organ growth|///GO:0042415|norepinephrine metabolic process|///GO:0048242|epinephrine secretion|///GO:0055010|ventricular cardiac mus…			57.3242	125.36	1.12886	5e-05	0.00462339
ENSG00000166925	ENST00000496728///ENST00000300181///ENST00000423266///ENST00000393991///ENST00000456330///ENST00000493217	81628		TSC22D4	TSC22 domain family, member 4	chr7:100456614-100479279				3.27482	7.12148	1.12076	0.0001	0.00781773
ENSG00000257663	ENST00000550301					chr12:52069245-52108261				8.62042	18.7418	1.12043	0.0003	0.0177921
ENSG00000130513	ENST00000597765///ENST00000604609///ENST00000595973///ENST00000252809///ENST00000594925	9518		GDF15	growth differentiation factor 15	chr19:18374730-18389176				20.1306	43.7493	1.11987	5e-05	0.00462339
ENSG00000073737	ENST00000602501///ENST00000357546///ENST00000428522///ENST00000450153///ENST00000421653///ENST00000436483///ENST00000412271///ENST00000432060	10170		DHRS9	dehydrogenase/reductase (SDR family) member 9	chr2:169064788-169096167				0.92713	2.01474	1.11975	0.0004	0.0215661
ENSG00000087088	ENST00000502487///ENST00000345358///ENST00000513545///ENST00000515540///ENST00000356483///ENST00000415969///ENST00000354470///ENST00000506183///ENST00000293288///ENST00000503726///ENST00000513217///ENST00000539787///ENST00000391871	581		BAX	BCL2-associated X protein	chr19:48954814-48961798				40.6641	88.0807	1.11507	0.0001	0.00781773
ENSG00000174903	ENST00000311481///ENST00000527397///ENST00000615245	81876		RAB1B	RAB1B, member RAS oncogene family	chr11:66268532-66289170	GO:0005525|GTP binding|///GO:0016020|membrane|///GO:0005622|intracellular|///GO:0007264|small GTPase mediated signal transduction|///GO:0015031|protein transport|///GO:0006914|autophagy|///GO:0003924|GTPase activity|///GO:0006886|intracellular protein transport|///GO:0007165|signal transduction|///GO:0000139|Golgi membrane|///GO:0005789|endoplasmic reticulum membrane|///GO:0032482|Rab protein sig…			15.8893	34.2922	1.10983	5e-05	0.00462339
ENSG00000144579	ENST00000491064///ENST00000443891///ENST00000492545///ENST00000473420///ENST00000498160///ENST00000273062///ENST00000497677///ENST00000494067///ENST00000452977///ENST00000428361///ENST00000496785///ENST00000431127///ENST00000488627///ENST00000482272///ENST00000464255	58190		CTDSP1	CTD (carboxy-terminal domain, RNA polymerase II, polypeptide A) small phosphatase 1	chr2:218398255-218405941				6.75468	14.5744	1.10948	5e-05	0.00462339
ENSG00000182208	ENST00000531976///ENST00000329957///ENST00000526462///ENST00000526698///ENST00000529380///ENST00000529897///ENST00000614710	81532		MOB2	MOB kinase activator 2	chr11:1469456-1501247				3.79047	8.15047	1.10451	5e-05	0.00462339
ENSG00000011009	ENST00000374514///ENST00000420982///ENST00000374505///ENST00000495365///ENST00000374503///ENST00000374502///ENST00000492577///ENST00000421070///ENST00000374501///ENST00000472213	11313		LYPLA2	lysophospholipase II	chr1:23790969-23795539				11.8709	25.5203	1.10421	5e-05	0.00462339
ENSG00000169976	ENST00000367569	83443		SF3B5	splicing factor 3b, subunit 5, 10kDa	chr6:144094880-144095573				5.90729	12.6985	1.10409	0.0001	0.00781773
ENSG00000007541	ENST00000293874///ENST00000409527///ENST00000321878///ENST00000439574///ENST00000422307///ENST00000026218///ENST00000470411///ENST00000443147///ENST00000544860///ENST00000537901///ENST00000420990///ENST00000635205///ENST00000480424///ENST00000540241///ENST00000476438///ENST00000540548///ENST00000634341	9091		PIGQ	phosphatidylinositol glycan anchor biosynthesis, class Q	chr16:566994-584136				1.76525	3.77695	1.09735	0.0003	0.0177921
ENSG00000166145	ENST00000562057///ENST00000344051///ENST00000568823///ENST00000563656///ENST00000568580///ENST00000566928///ENST00000564375///ENST00000569589///ENST00000563135///ENST00000566642///ENST00000568200	6692		SPINT1	serine peptidase inhibitor, Kunitz type 1	chr15:40835807-40858207				53.9757	115.376	1.09596	5e-05	0.00462339
ENSG00000167797	ENST00000301488///ENST00000525402///ENST00000531178///ENST00000531506///ENST00000526447	10263		CDK2AP2	cyclin-dependent kinase 2 associated protein 2	chr11:67506496-67508649				4.63835	9.88346	1.0914	0.0008	0.0358313
ENSG00000063241	ENST00000438389///ENST00000590921///ENST00000425675///ENST00000085068///ENST00000587226///ENST00000589080///ENST00000591718///ENST00000589108	79763		ISOC2	isochorismatase domain containing 2	chr19:55452984-55462343				3.88856	8.28013	1.09042	5e-05	0.00462339
ENSG00000079462	ENST00000262890///ENST00000594989///ENST00000595530///ENST00000596265///ENST00000597333///ENST00000601865///ENST00000599778///ENST00000538771	5050		PAFAH1B3	platelet-activating factor acetylhydrolase 1b, catalytic subunit 3 (29kDa)	chr19:42297032-42310821				11.1076	23.5599	1.08478	5e-05	0.00462339
ENSG00000100605	ENST00000556185///ENST00000555553///ENST00000553452///ENST00000557309///ENST00000553655///ENST00000554999///ENST00000553695///ENST00000556954///ENST00000555495///ENST00000556603///ENST00000354313///ENST00000267615	3705		ITPK1	inositol-tetrakisphosphate 1-kinase	chr14:92936913-93116320				9.23638	19.5523	1.08194	0.0008	0.0358313
ENSG00000175550	ENST00000312515///ENST00000525501///ENST00000376991///ENST00000531121///ENST00000527119///ENST00000532933///ENST00000530791///ENST00000534333///ENST00000525190	10589		DRAP1	DR1-associated protein 1 (negative cofactor 2 alpha)	chr11:65919256-65921561	GO:0003677|DNA binding|///GO:0005634|nucleus|///GO:0003700|transcription factor activity, sequence-specific DNA binding|///GO:0006351|transcription, DNA-templated|///GO:0046982|protein heterodimerization activity|///GO:0005515|protein binding|///GO:0000122|negative regulation of transcription from RNA polymerase II promoter|///GO:0008134|transcription factor binding|///GO:0003714|transcription co…			10.8416	22.8682	1.07677	0.0001	0.00781773
ENSG00000130479	ENST00000594625///ENST00000324096///ENST00000600608///ENST00000600186///ENST00000594212///ENST00000597735///ENST00000601544///ENST00000597681///ENST00000594340///ENST00000597067///ENST00000599494///ENST00000544059///ENST00000594365///ENST00000593593///ENST00000596637///ENST00000595338///ENST00000598769///ENST00000598916///ENST00000597000///ENST00000598756///ENST00000601097	55201		MAP1S	microtubule-associated protein 1S	chr19:17719241-17734516	GO:0005874|microtubule|///GO:0008017|microtubule binding|///GO:0000226|microtubule cytoskeleton organization|///GO:0003677|DNA binding|///GO:0007399|nervous system development|///GO:0005634|nucleus|///GO:0005737|cytoplasm|///GO:0006914|autophagy|///GO:0005730|nucleolus|///GO:0006915|apoptotic process|///GO:0005829|cytosol|///GO:0007420|brain development|///GO:0045202|synapse|///GO:0048471|perinuc…			1.56506	3.29096	1.07229	0.00115	0.0465385
ENSG00000105723	ENST00000222330///ENST00000398249///ENST00000453535///ENST00000493059	2931		GSK3A	glycogen synthase kinase 3 alpha	chr19:42230185-42255157				13.7116	28.8209	1.07171	0.0001	0.00781773
ENSG00000117410	ENST00000472505///ENST00000472174///ENST00000532642///ENST00000236067///ENST00000471859///ENST00000472277///ENST00000461670///ENST00000468183///ENST00000473485///ENST00000496131///ENST00000498208///ENST00000532072///ENST00000498664	533		ATP6V0B	ATPase, H+ transporting, lysosomal 21kDa, V0 subunit b	chr1:43974486-43978295				37.1352	78.0056	1.07079	5e-05	0.00462339
ENSG00000177674	ENST00000376637///ENST00000476512///ENST00000400895///ENST00000494437///ENST00000491346///ENST00000376629///ENST00000376627///ENST00000314340///ENST00000452018///ENST00000510878///ENST00000476309///ENST00000514733///ENST00000513739///ENST00000471765	57085		AGTRAP	angiotensin II receptor-associated protein	chr1:11736083-11754802	GO:0016021|integral component of membrane|///GO:0005737|cytoplasm|///GO:0043231|intracellular membrane-bounded organelle|///GO:0000139|Golgi membrane|///GO:0005789|endoplasmic reticulum membrane|///GO:0005654|nucleoplasm|///GO:0030659|cytoplasmic vesicle membrane|///GO:0005515|protein binding|///GO:0005886|plasma membrane|///GO:0005938|cell cortex|///GO:0008217|regulation of blood pressure|///GO:…			1.83257	3.84482	1.06905	0.0005	0.0255938
ENSG00000174775	ENST00000478324///ENST00000397594///ENST00000397596///ENST00000493230///ENST00000462734///ENST00000311189///ENST00000479482///ENST00000468682///ENST00000482021///ENST00000417302///ENST00000451590	3265		HRAS	Harvey rat sarcoma viral oncogene homolog	chr11:532241-537287				7.06536	14.8103	1.06777	0.00055	0.0274187
ENSG00000169738	ENST00000577532///ENST00000306869///ENST00000579004///ENST00000579334///ENST00000580320///ENST00000577286///ENST00000579842///ENST00000580750///ENST00000578885///ENST00000582074///ENST00000581584///ENST00000578273///ENST00000582900///ENST00000579821///ENST00000585085///ENST00000577996///ENST00000577712///ENST00000579155///ENST00000582613///ENST00000584318///ENST00000585164	51181		DCXR	dicarbonyl/L-xylulose reductase	chr17:82035135-82037732				8.67321	18.0729	1.05919	0.00015	0.0109781
ENSG00000177697	ENST00000397420///ENST00000525718///ENST00000530155///ENST00000529810///ENST00000526693///ENST00000525333///ENST00000525868///ENST00000531999///ENST00000524748///ENST00000527341///ENST00000526661///ENST00000530726///ENST00000532045///ENST00000528867///ENST00000530320///ENST00000526439///ENST00000528011///ENST00000532075///ENST00000525181///ENST00000322008///ENST00000397421	977		CD151	CD151 molecule (Raph blood group)	chr11:818901-842545	GO:0016021|integral component of membrane|///GO:0016020|membrane|///GO:0005886|plasma membrane|///GO:0005829|cytosol|///GO:0007155|cell adhesion|///GO:0005887|integral component of plasma membrane|///GO:0005178|integrin binding|///GO:0007166|cell surface receptor signaling pathway|///GO:0005515|protein binding|///GO:0005604|basement membrane|///GO:0005925|focal adhesion|///GO:0030198|extracellula…			33.4518	69.6258	1.05754	0.0002	0.0133326
ENSG00000157873	ENST00000426449///ENST00000434817///ENST00000435221///ENST00000451778///ENST00000409119///ENST00000355716///ENST00000475523///ENST00000442392///ENST00000482074///ENST00000496064///ENST00000463471///ENST00000466750///ENST00000471768///ENST00000463835///ENST00000482602///ENST00000480305	8764		TNFRSF14	tumor necrosis factor receptor superfamily, member 14	chr1:2549919-2565382				6.34042	13.1721	1.05484	0.0001	0.00781773
ENSG00000103507	ENST00000394951///ENST00000567530///ENST00000394950///ENST00000287507///ENST00000219794///ENST00000566568///ENST00000561755///ENST00000567676///ENST00000484226///ENST00000567682	10295		BCKDK	branched chain ketoacid dehydrogenase kinase	chr16:31106106-31112791				4.34905	9.02812	1.05373	0.00035	0.0194182
ENSG00000179950	ENST00000526683///ENST00000453551///ENST00000313352///ENST00000456095///ENST00000349157///ENST00000527197///ENST00000524570///ENST00000532884///ENST00000526459///ENST00000527744///ENST00000531951///ENST00000528320///ENST00000529999///ENST00000528999///ENST00000531897///ENST00000529693///ENST00000533162///ENST00000527584///ENST00000531995///ENST00000532127///ENST00000526151///ENST00000533362	22827		PUF60	poly-U binding splicing factor 60KDa	chr8:143816343-143829859				8.75029	18.1433	1.05203	5e-05	0.00462339
ENSG00000088992	ENST00000470612///ENST00000335209///ENST00000549210///ENST00000462502///ENST00000535198///ENST00000482176///ENST00000552139///ENST00000541210	54997		TESC	tescalcin	chr12:117038922-117099479				57.6337	119.223	1.04868	0.0001	0.00781773
ENSG00000079432	ENST00000572681///ENST00000571942///ENST00000575839///ENST00000160740///ENST00000575354///ENST00000573349///ENST00000576505///ENST00000575287///ENST00000571033	23152		CIC	capicua transcriptional repressor	chr19:42268536-42295797				2.8473	5.8866	1.04784	0.00035	0.0194182
ENSG00000127054	ENST00000470030///ENST00000435064///ENST00000497304///ENST00000323275///ENST00000411962///ENST00000462432///ENST00000478641///ENST00000421495///ENST00000458452///ENST00000419704///ENST00000532772///ENST00000450926///ENST00000527098///ENST00000485710///ENST00000461514///ENST00000525164///ENST00000528879///ENST00000525769///ENST00000531377///ENST00000527383///ENST00000531292///ENST00000467408///ENS…	54973		CPSF3L	cleavage and polyadenylation specific factor 3-like	chr1:1292375-1324691				16.843	34.8164	1.04762	0.00075	0.03449
ENSG00000135925	ENST00000258411///ENST00000458582///ENST00000483911///ENST00000489887	80326		WNT10A	wingless-type MMTV integration site family, member 10A	chr2:218880362-218899581				2.14256	4.42729	1.04709	0.00025	0.0160438
ENSG00000160949	ENST00000497613///ENST00000409379///ENST00000613741	4796		TONSL	tonsoku-like, DNA repair protein	chr8:144428774-144444444				0.697194	1.43438	1.0408	0.00015	0.0109781
ENSG00000160948	ENST00000529182///ENST00000526977///ENST00000526054///ENST00000526204///ENST00000530983///ENST00000528142///ENST00000530836///ENST00000527797///ENST00000533806///ENST00000531032///ENST00000531924///ENST00000526734///ENST00000530790///ENST00000524521///ENST00000377348///ENST00000292510	51160		VPS28	vacuolar protein sorting 28 homolog (S. cerevisiae)	chr8:144423600-144428563				11.4008	23.3992	1.03732	5e-05	0.00462339
ENSG00000158825	ENST00000375071///ENST00000461985	978		CDA	cytidine deaminase	chr1:20588947-20618908				6.06918	12.4259	1.03378	5e-05	0.00462339
ENSG00000129911	ENST00000541015///ENST00000250916///ENST00000592313///ENST00000617223	83855		KLF16	Kruppel-like factor 16	chr19:1852381-1863568				1.09919	2.24855	1.03255	0.00015	0.0109781
ENSG00000101194	ENST00000370351///ENST00000370349///ENST00000488738///ENST00000411611///ENST00000459704///ENST00000487303///ENST00000483113	63910		SLC17A9	solute carrier family 17 (vesicular nucleotide transporter), member 9	chr20:62952646-62969585				5.80274	11.8422	1.02913	5e-05	0.00462339
ENSG00000182087	ENST00000593068///ENST00000356663///ENST00000592590///ENST00000333175///ENST00000592618///ENST00000586704///ENST00000592052///ENST00000586285///ENST00000607316///ENST00000589055///ENST00000586250///ENST00000589831	91304		TMEM259	transmembrane protein 259	chr19:999795-1021179				14.6711	29.8381	1.02418	0.00035	0.0194182
ENSG00000167173	ENST00000563905///ENST00000562637///ENST00000360639///ENST00000394987///ENST00000564848///ENST00000567617///ENST00000565074	56905		C15orf39	chromosome 15 open reading frame 39	chr15:75195642-75212169				2.2026	4.47271	1.02194	0.0001	0.00781773
ENSG00000130762	ENST00000378378///ENST00000378373///ENST00000378371///ENST00000445297///ENST00000464620///ENST00000418137///ENST00000485984	27237		ARHGEF16	Rho guanine nucleotide exchange factor (GEF) 16	chr1:3454425-3481113				2.67759	5.42618	1.019	5e-05	0.00462339
ENSG00000183386	ENST00000485803///ENST00000373016///ENST00000475084///ENST00000477194///ENST00000483132	2275		FHL3	four and a half LIM domains 3	chr1:37996769-38005606				1.92795	3.90358	1.01773	0.0006	0.0289871
ENSG00000030582	ENST00000053867///ENST00000588170///ENST00000589536///ENST00000587109///ENST00000587518///ENST00000588143///ENST00000593167///ENST00000585512///ENST00000592323///ENST00000591740///ENST00000592783///ENST00000587387///ENST00000588237///ENST00000589265///ENST00000587958///ENST00000586782///ENST00000590984///ENST00000586443///ENST00000589923///ENST00000585348///ENST00000586242	2896		GRN	granulin	chr17:44345085-44353102	GO:0008083|growth factor activity|///GO:0043231|intracellular membrane-bounded organelle|///GO:0007165|signal transduction|///GO:0005125|cytokine activity|///GO:0044822|poly(A) RNA binding|///GO:0005515|protein binding|///GO:0070062|extracellular exosome|///GO:0005615|extracellular space|///GO:0005739|mitochondrion|///GO:0050679|positive regulation of epithelial cell proliferation|///GO:0007566|e…			37.8954	76.6921	1.01705	5e-05	0.00462339
ENSG00000072506	ENST00000477706///ENST00000375304///ENST00000168216///ENST00000375298///ENST00000495986	3028		HSD17B10	hydroxysteroid (17-beta) dehydrogenase 10	chrX:53431257-53434373				19.5729	39.6067	1.01689	5e-05	0.00462339
ENSG00000084207	ENST00000398606///ENST00000398603///ENST00000494593///ENST00000489040///ENST00000498765///ENST00000467591///ENST00000495996	2950		GSTP1	glutathione S-transferase pi 1	chr11:67583594-67586660				70.6248	142.822	1.01597	5e-05	0.00462339
ENSG00000140365	ENST00000267935///ENST00000567195///ENST00000566843///ENST00000564815///ENST00000562610///ENST00000338995///ENST00000567023///ENST00000567720///ENST00000566230///ENST00000564587///ENST00000565517///ENST00000564068///ENST00000480484///ENST00000567399///ENST00000561662///ENST00000568034///ENST00000567377///ENST00000562789///ENST00000568301///ENST00000568877///ENST00000565834///ENST00000563220///ENS…	54939		COMMD4	COMM domain containing 4	chr15:75335890-75343224				13.9427	28.1818	1.01525	5e-05	0.00462339
ENSG00000100151	ENST00000445628///ENST00000404072///ENST00000424694///ENST00000484021///ENST00000437453///ENST00000476157///ENST00000468288///ENST00000426258///ENST00000469819///ENST00000356976///ENST00000466374///ENST00000435166///ENST00000432756///ENST00000472724///ENST00000494434	9463		PICK1	protein interacting with PRKCA 1	chr22:38056310-38075701				7.41222	14.9798	1.01504	0.001	0.0419488
ENSG00000101997	ENST00000376227///ENST00000496651///ENST00000490300	28952		CCDC22	coiled-coil domain containing 22	chrX:49235466-49264826				1.05777	2.12841	1.00875	0.00105	0.0433068
ENSG00000101188	ENST00000370501///ENST00000482259	4923		NTSR1	neurotensin receptor 1 (high affinity)	chr20:62708836-62762771				5.34958	10.7259	1.0036	5e-05	0.00462339
ENSG00000071859	ENST00000393600///ENST00000464419///ENST00000481619///ENST00000158526///ENST00000490480///ENST00000478509///ENST00000494278	9130		FAM50A	family with sequence similarity 50, member A	chrX:154444125-154450654				39.7593	79.5922	1.00134	0.00035	0.0194182
ENSG00000107874	ENST00000465409///ENST00000369937///ENST00000486762///ENST00000477994	79004		CUEDC2	CUE domain containing 2	chr10:102423244-102432661				4.59986	9.1673	0.994908	0.00035	0.0194182
ENSG00000101443	ENST00000372676///ENST00000217425///ENST00000447118///ENST00000339946///ENST00000462062///ENST00000342873///ENST00000488143	10406		WFDC2	WAP four-disulfide core domain 2	chr20:45469705-45481532				14.95	29.7456	0.992532	5e-05	0.00462339
ENSG00000126254	ENST00000588161///ENST00000262633///ENST00000592202///ENST00000586618///ENST00000589559///ENST00000592526///ENST00000589871	79171		RBM42	RNA binding motif protein 42	chr19:35629029-35637686				4.07329	8.09567	0.990958	5e-05	0.00462339
ENSG00000142623	ENST00000375471///ENST00000483501///ENST00000460293	29943		PADI1	peptidyl arginine deiminase, type I	chr1:17205125-17246005				9.79888	19.4727	0.990763	5e-05	0.00462339
ENSG00000008517	ENST00000325568///ENST00000534507///ENST00000531965///ENST00000396887///ENST00000532086///ENST00000529699///ENST00000526464///ENST00000440815///ENST00000529550///ENST00000551122///ENST00000525643///ENST00000548807///ENST00000528163///ENST00000530890///ENST00000444393///ENST00000533097///ENST00000534748///ENST00000008180///ENST00000532247///ENST00000396890///ENST00000525228///ENST00000548652///ENS…	9235		IL32	interleukin 32	chr16:3065296-3087100				1.28144	2.54234	0.988385	0.00045	0.0234532
ENSG00000160789	ENST00000502751///ENST00000368301///ENST00000495341///ENST00000470835///ENST00000515711///ENST00000368300///ENST00000478063///ENST00000470199///ENST00000469565///ENST00000368299///ENST00000502357///ENST00000448611///ENST00000515459///ENST00000368297///ENST00000504687///ENST00000473598///ENST00000515824///ENST00000496738///ENST00000368298///ENST00000498722///ENST00000508500///ENST00000459904///ENS…	4000		LMNA	lamin A/C	chr1:156082572-156140089				42.9918	85.2112	0.986983	0.0006	0.0289871
ENSG00000121900	ENST00000482771///ENST00000373463///ENST00000329151///ENST00000474144///ENST00000475208///ENST00000463914	113452		TMEM54	transmembrane protein 54	chr1:32885993-32901438	GO:0016021|integral component of membrane|///GO:0003674|molecular_function|///GO:0005575|cellular_component|///GO:0008150|biological_process|			10.053	19.9059	0.985575	0.0001	0.00781773
ENSG00000159720	ENST00000568620///ENST00000290949///ENST00000563305///ENST00000565835///ENST00000426604///ENST00000540149///ENST00000567694///ENST00000561852///ENST00000563064///ENST00000564615///ENST00000567170///ENST00000566322///ENST00000564191///ENST00000564788///ENST00000568101///ENST00000561658///ENST00000568298///ENST00000602876	9114		ATP6V0D1	ATPase, H+ transporting, lysosomal 38kDa, V0 subunit d1	chr16:67438013-67481237	GO:0055085|transmembrane transport|///GO:0016020|membrane|///GO:0005813|centrosome|///GO:0015992|proton transport|///GO:0034220|ion transmembrane transport|///GO:0030968|endoplasmic reticulum unfolded protein response|///GO:0006879|cellular iron ion homeostasis|///GO:0042384|cilium assembly|///GO:0005515|protein binding|///GO:0015991|ATP hydrolysis coupled proton transport|///GO:0070062|extracell…			18.3073	36.2179	0.984289	0.0001	0.00781773
ENSG00000089327	ENST00000392218///ENST00000543307///ENST00000392219///ENST00000592290///ENST00000541435///ENST00000590686///ENST00000496493///ENST00000342879///ENST00000588699///ENST00000423817///ENST00000591716///ENST00000586925///ENST00000392217	53827		FXYD5	FXYD domain containing ion transport regulator 5	chr19:35154729-35169883				28.0022	55.3883	0.984041	5e-05	0.00462339
ENSG00000169689	ENST00000579520///ENST00000584600///ENST00000580435///ENST00000306704///ENST00000392359///ENST00000584514///ENST00000584347///ENST00000577379///ENST00000580090///ENST00000583767///ENST00000585091	201254		STRA13	stimulated by retinoic acid 13	chr17:82018701-82031151				8.41045	16.6289	0.983435	0.00035	0.0194182
ENSG00000149923	ENST00000563732///ENST00000279387///ENST00000567040///ENST00000568810///ENST00000563597///ENST00000564966///ENST00000563200///ENST00000566749///ENST00000562664///ENST00000567828///ENST00000567642///ENST00000562222///ENST00000561610///ENST00000627746	5531		PPP4C	protein phosphatase 4, catalytic subunit	chr16:30075977-30085377	GO:0046872|metal ion binding|///GO:0016787|hydrolase activity|///GO:0005634|nucleus|///GO:0005737|cytoplasm|///GO:0005815|microtubule organizing center|///GO:0005886|plasma membrane|///GO:0000724|double-strand break repair via homologous recombination|///GO:0005654|nucleoplasm|///GO:0038061|NIK/NF-kappaB signaling|///GO:0006281|DNA repair|///GO:0006470|protein dephosphorylation|///GO:0006302|doub…			11.7794	23.2428	0.980516	5e-05	0.00462339
ENSG00000162073	ENST00000318782///ENST00000293978///ENST00000576565///ENST00000572687///ENST00000574988	124222		PAQR4	progestin and adipoQ receptor family member IV	chr16:2963943-2980539	GO:0016021|integral component of membrane|///GO:0004872|receptor activity|			4.52561	8.92486	0.979719	5e-05	0.00462339
ENSG00000267795	ENST00000589721///ENST00000591004///ENST00000589327///ENST00000588606///ENST00000586005///ENST00000591870///ENST00000588894///ENST00000588500///ENST00000586440///ENST00000615889///ENST00000615471	440335		SMIM22	small integral membrane protein 22	chr16:4777668-4796532	GO:0016021|integral component of membrane|			13.4367	26.4211	0.975517	0.00035	0.0194182
ENSG00000179115	ENST00000588025///ENST00000423140///ENST00000314606///ENST00000586146///ENST00000588965///ENST00000587488///ENST00000593021///ENST00000592662///ENST00000586280///ENST00000587981	2193		FARSA	phenylalanyl-tRNA synthetase, alpha subunit	chr19:12922478-12934037	GO:0005524|ATP binding|///GO:0000166|nucleotide binding|///GO:0005737|cytoplasm|///GO:0000049|tRNA binding|///GO:0004812|aminoacyl-tRNA ligase activity|///GO:0006418|tRNA aminoacylation for protein translation|///GO:0043039|tRNA aminoacylation|///GO:0004826|phenylalanine-tRNA ligase activity|///GO:0006432|phenylalanyl-tRNA aminoacylation|///GO:0009328|phenylalanine-tRNA ligase complex|///GO:00160…			4.05322	7.96382	0.97439	0.00045	0.0234532
ENSG00000105552	ENST00000545387///ENST00000402551///ENST00000316273///ENST00000593515///ENST00000597011///ENST00000599246///ENST00000599510///ENST00000598162///ENST00000595376///ENST00000601681///ENST00000601496///ENST00000596981	587		BCAT2	branched chain amino-acid transaminase 2, mitochondrial	chr19:48795061-48811029				3.0591	6.00863	0.97393	0.0004	0.0215661
ENSG00000108639	ENST00000225777///ENST00000585591///ENST00000589183///ENST00000589711///ENST00000591770///ENST00000588282///ENST00000589168///ENST00000590201///ENST00000592456	9144		SYNGR2	synaptogyrin 2	chr17:78168557-78173527				12.0205	23.5753	0.971786	5e-05	0.00462339
ENSG00000174567	ENST00000308302///ENST00000475517	127845		GOLT1A	golgi transport 1A	chr1:204198159-204214092				11.5112	22.5669	0.971169	5e-05	0.00462339
ENSG00000135617	ENST00000258083///ENST00000480093///ENST00000470391	84279		PRADC1	protease-associated domain containing 1	chr2:73228005-73233238				2.25799	4.42571	0.970871	0.00015	0.0109781
ENSG00000168894	ENST00000461845///ENST00000441634///ENST00000306368///ENST00000414390///ENST00000443647///ENST00000456023	51255		RNF181	ring finger protein 181	chr2:85595724-85597613				33.9019	66.3665	0.969088	5e-05	0.00462339
ENSG00000187134	ENST00000477661///ENST00000380872///ENST00000442997///ENST00000380859///ENST00000476100///ENST00000434459	1645		AKR1C1	aldo-keto reductase family 1, member C1	chr10:4922563-5135226				51.5496	100.785	0.967254	0.001	0.0419488
ENSG00000179091	ENST00000318911///ENST00000533444///ENST00000528618///ENST00000525122	1537		CYC1	cytochrome c-1	chr8:144095026-144097525				15.1087	29.4782	0.964264	5e-05	0.00462339
ENSG00000125843	ENST00000379573///ENST00000379567///ENST00000455742///ENST00000615891///ENST00000246041	55317		AP5S1	adaptor-related protein complex 5, sigma 1 subunit	chr20:3808356-3828837	GO:0016197|endosomal transport|///GO:0000724|double-strand break repair via homologous recombination|///GO:0030119|AP-type membrane coat adaptor complex|///GO:0005764|lysosome|///GO:0005634|nucleus|///GO:0005737|cytoplasm|///GO:0015031|protein transport|///GO:0005829|cytosol|///GO:0005654|nucleoplasm|///GO:0005515|protein binding|///GO:0031902|late endosome membrane|///GO:0005770|late endosome|//…			1.21523	2.36457	0.960345	0.00045	0.0234532
ENSG00000073060	ENST00000339570///ENST00000415380///ENST00000261693///ENST00000545305///ENST00000538291///ENST00000546215///ENST00000535005///ENST00000544327///ENST00000545493///ENST00000541661///ENST00000539320	949		SCARB1	scavenger receptor class B, member 1	chr12:124776855-124882668				8.65267	16.8323	0.960012	0.0001	0.00781773
ENSG00000112195	ENST00000483722	79865		TREML2	triggering receptor expressed on myeloid cells-like 2	chr6:41190276-41201194				1.49028	2.89244	0.956707	5e-05	0.00462339
ENSG00000178982	ENST00000593149///ENST00000248342///ENST00000586932///ENST00000593062///ENST00000538434///ENST00000588934///ENST00000545173///ENST00000588422///ENST00000586513///ENST00000591409///ENST00000592558///ENST00000588299///ENST00000590134///ENST00000614624	27335		EIF3K	eukaryotic translation initiation factor 3, subunit K	chr19:38619081-38636955	GO:0005737|cytoplasm|///GO:0003743|translation initiation factor activity|///GO:0005852|eukaryotic translation initiation factor 3 complex|///GO:0006446|regulation of translational initiation|///GO:0043022|ribosome binding|///GO:0006413|translational initiation|///GO:0005488|binding|///GO:0006412|translation|///GO:0005634|nucleus|///GO:0016020|membrane|///GO:0005829|cytosol|///GO:0001731|formatio…			129.107	250.096	0.953912	5e-05	0.00462339
ENSG00000171345	ENST00000361566///ENST00000468880///ENST00000593096///ENST00000471565///ENST00000479031///ENST00000455635///ENST00000462611	3880		KRT19	keratin 19, type I	chr17:41523616-41528308				54.959	106.32	0.951986	5e-05	0.00462339
ENSG00000226210	ENST00000400706	653635///100288778			WAS protein family homolog 7 pseudogene///	chr12:14521-32015				1.35975	2.62762	0.950421	0.0003	0.0177921
ENSG00000135390	ENST00000550241///ENST00000602871///ENST00000394349///ENST00000495596///ENST00000552242///ENST00000549164///ENST00000338662///ENST00000549748///ENST00000552120	517		ATP5G2	ATP synthase, H+ transporting, mitochondrial Fo complex, subunit C2 (subunit 9)	chr12:53632725-53677408				76.3701	147.313	0.947805	5e-05	0.00462339
ENSG00000128342	ENST00000249075///ENST00000403987	3976		LIF	leukemia inhibitory factor	chr22:30239193-30246998				3.82198	7.3723	0.947794	5e-05	0.00462339
ENSG00000162302	ENST00000528057///ENST00000334205///ENST00000530383///ENST00000531659///ENST00000528355///ENST00000530504///ENST00000532885///ENST00000532496	8986		RPS6KA4	ribosomal protein S6 kinase, 90kDa, polypeptide 4	chr11:64359147-64372215				4.86391	9.37966	0.94742	0.0002	0.0133326
ENSG00000204316	ENST00000309352///ENST00000486101///ENST00000480203///ENST00000588620///ENST00000483393///ENST00000477371///ENST00000477023///ENST00000471434///ENST00000477736///ENST00000493104///ENST00000494179///ENST00000585475///ENST00000493383///ENST00000474548///ENST00000461602///ENST00000464758///ENST00000410030	64978		MRPL38	mitochondrial ribosomal protein L38	chr17:75897059-75941140	GO:0005840|ribosome|///GO:0005743|mitochondrial inner membrane|///GO:0006996|organelle organization|///GO:0032543|mitochondrial translation|///GO:0070125|mitochondrial translational elongation|///GO:0070124|mitochondrial translational initiation|///GO:0070126|mitochondrial translational termination|///GO:0005739|mitochondrion|			12.2715	23.6037	0.943699	0.00045	0.0234532
ENSG00000198736	ENST00000361871///ENST00000473663///ENST00000399753///ENST00000564908///ENST00000489198///ENST00000622125	51734		MSRB1	methionine sulfoxide reductase B1	chr16:1938209-1943326				2.43387	4.67824	0.942716	0.0005	0.0255938
ENSG00000167513	ENST00000301019///ENST00000562747///ENST00000569140	81620		CDT1	chromatin licensing and DNA replication factor 1	chr16:88803212-88809258				0.71646	1.37561	0.94111	0.00125	0.0491962
ENSG00000087074	ENST00000200453///ENST00000600406	23645		PPP1R15A	protein phosphatase 1, regulatory subunit 15A	chr19:48872391-48876057				18.5675	35.5888	0.938642	5e-05	0.00462339
ENSG00000173801	ENST00000393930///ENST00000310706///ENST00000393931///ENST00000585793///ENST00000449889///ENST00000437187///ENST00000420370///ENST00000424457///ENST00000591690///ENST00000437369///ENST00000589036///ENST00000465293	3728		JUP	junction plakoglobin	chr17:41754603-41786931				14.8977	28.5381	0.9378	5e-05	0.00462339
ENSG00000083845	ENST00000601521///ENST00000596314///ENST00000598098///ENST00000598495///ENST00000599909///ENST00000598807///ENST00000596046///ENST00000599232///ENST00000196551	6193		RPS5	ribosomal protein S5	chr19:58386399-58394806				142.341	272.649	0.937696	5e-05	0.00462339
ENSG00000124762	ENST00000459970///ENST00000244741///ENST00000373711///ENST00000478800///ENST00000462537///ENST00000405375///ENST00000615513///ENST00000448526	1026		CDKN1A	cyclin-dependent kinase inhibitor 1A (p21, Cip1)	chr6:36676459-36687339				12.1676	23.2345	0.933229	5e-05	0.00462339
ENSG00000063244	ENST00000450554///ENST00000308924///ENST00000588850///ENST00000587196///ENST00000592867///ENST00000592874///ENST00000590551///ENST00000587275	11338		U2AF2	U2 small nuclear RNA auxiliary factor 2	chr19:55654145-55674715				56.7952	108.302	0.931212	5e-05	0.00462339
ENSG00000161179	ENST00000464015///ENST00000468686///ENST00000292778///ENST00000415762///ENST00000473985///ENST00000482998///ENST00000398873	150223		YDJC	YdjC homolog (bacterial)	chr22:21628088-21630064				2.06497	3.92693	0.927282	0.00045	0.0234532
ENSG00000137309	ENST00000347617///ENST00000401473///ENST00000311487///ENST00000478214///ENST00000374116///ENST00000447654	3159		HMGA1	high mobility group AT-hook 1	chr6:34236872-34246231				86.2453	163.991	0.927096	5e-05	0.00462339
ENSG00000100292	ENST00000412893///ENST00000216117///ENST00000481190///ENST00000494998	3162		HMOX1	heme oxygenase 1	chr22:35380360-35394214				4.99968	9.49343	0.925093	5e-05	0.00462339
ENSG00000186501	ENST00000374076///ENST00000464720///ENST00000608611///ENST00000466759///ENST00000486082///ENST00000464813///ENST00000478104///ENST00000498220///ENST00000471456///ENST00000470223///ENST00000611517	84065		TMEM222	transmembrane protein 222	chr1:27322144-27336400				4.02499	7.63366	0.92339	0.001	0.0419488
ENSG00000140564	ENST00000268171///ENST00000559353///ENST00000560824///ENST00000558794///ENST00000560018///ENST00000618099///ENST00000610579	5045		FURIN	furin (paired basic amino acid cleaving enzyme)	chr15:90868591-90883458				2.66078	5.04488	0.92297	5e-05	0.00462339
ENSG00000141349	ENST00000269097///ENST00000593115///ENST00000588558///ENST00000585361///ENST00000591696///ENST00000585962///ENST00000590639///ENST00000590253	92579		G6PC3	glucose 6 phosphatase, catalytic, 3	chr17:44070734-44076344	GO:0055085|transmembrane transport|///GO:0016020|membrane|///GO:0005975|carbohydrate metabolic process|///GO:0005789|endoplasmic reticulum membrane|///GO:0016311|dephosphorylation|///GO:0030176|integral component of endoplasmic reticulum membrane|///GO:0006094|gluconeogenesis|///GO:0044281|small molecule metabolic process|///GO:0051156|glucose 6-phosphate metabolic process|///GO:0004346|glucose-6…			7.44362	14.0979	0.921407	0.00015	0.0109781
ENSG00000116863	ENST00000373178	54936		ADPRHL2	ADP-ribosylhydrolase like 2	chr1:36088874-36093932				6.07684	11.5027	0.920576	5e-05	0.00462339
ENSG00000155366	ENST00000339083///ENST00000369642///ENST00000285735///ENST00000468093///ENST00000369638///ENST00000369637///ENST00000369636///ENST00000473074///ENST00000484280///ENST00000369632///ENST00000425265///ENST00000534717///ENST00000436685///ENST00000528831///ENST00000484054///ENST00000414971///ENST00000478447///ENST00000527563///ENST00000369633	389		RHOC	ras homolog family member C	chr1:112701105-112715477				77.7774	147.045	0.918836	5e-05	0.00462339
ENSG00000127418	ENST00000512562///ENST00000398484///ENST00000510644///ENST00000504138///ENST00000512174///ENST00000507339///ENST00000264748	53834		FGFRL1	fibroblast growth factor receptor-like 1	chr4:1009935-1026897				2.50214	4.72631	0.917551	5e-05	0.00462339
ENSG00000197019	ENST00000357949	29950		SERTAD1	SERTA domain containing 1	chr19:40421591-40426025				1.73162	3.26525	0.915076	0.00015	0.0109781
ENSG00000117411	ENST00000498543///ENST00000497866///ENST00000434555///ENST00000356836///ENST00000485678///ENST00000481924///ENST00000309519///ENST00000372324	8704		B4GALT2	UDP-Gal:betaGlcNAc beta 1,4- galactosyltransferase, polypeptide 2	chr1:43978942-43991170				5.22639	9.83931	0.912741	0.0001	0.00781773
ENSG00000007384	ENST00000262316///ENST00000428730///ENST00000448893///ENST00000486045///ENST00000493647///ENST00000482904///ENST00000417043///ENST00000487201///ENST00000450643///ENST00000419764///ENST00000472390	64285		RHBDF1	rhomboid 5 homolog 1 (Drosophila)	chr16:58058-76355	GO:0016021|integral component of membrane|///GO:0015031|protein transport|///GO:0061136|regulation of proteasomal protein catabolic process|///GO:0004252|serine-type endopeptidase activity|///GO:0000139|Golgi membrane|///GO:0005789|endoplasmic reticulum membrane|///GO:0016477|cell migration|///GO:0008283|cell proliferation|///GO:0042058|regulation of epidermal growth factor receptor signaling pat…			35.3866	66.5739	0.911755	0.00105	0.0433068
ENSG00000124608	ENST00000244571///ENST00000491573	57505		AARS2	alanyl-tRNA synthetase 2, mitochondrial	chr6:44270465-44378957				1.88166	3.53525	0.909805	5e-05	0.00462339
ENSG00000130726	ENST00000593582///ENST00000594806///ENST00000253024///ENST00000341753///ENST00000597968///ENST00000597618///ENST00000597423///ENST00000597172///ENST00000601150///ENST00000597995///ENST00000597136///ENST00000595028///ENST00000595974///ENST00000600840///ENST00000598355	10155		TRIM28	tripartite motif containing 28	chr19:58544090-58550722				156.434	292.763	0.904181	5e-05	0.00462339
ENSG00000125746	ENST00000589876///ENST00000588308///ENST00000586195///ENST00000245925///ENST00000536630///ENST00000587152///ENST00000592433///ENST00000586405///ENST00000587484///ENST00000592482///ENST00000590819///ENST00000399594///ENST00000590575///ENST00000588272///ENST00000588000///ENST00000588610///ENST00000588496///ENST00000586902///ENST00000590580///ENST00000592853///ENST00000586770///ENST00000587804///ENS…	24139		EML2	echinoderm microtubule associated protein like 2	chr19:45606993-45645629				21.6694	40.4981	0.902199	0.00035	0.0194182
ENSG00000100075	ENST00000215882///ENST00000451283///ENST00000470922///ENST00000461267///ENST00000468824	6576		SLC25A1	solute carrier family 25 (mitochondrial carrier; citrate transporter), member 1	chr22:19175574-19178830				17.0812	31.8819	0.900331	5e-05	0.00462339
ENSG00000180992	ENST00000372014	64928		MRPL14	mitochondrial ribosomal protein L14	chr6:44113453-44155519				16.3595	30.5136	0.899326	0.0003	0.0177921
ENSG00000108107	ENST00000344063///ENST00000431533///ENST00000428193///ENST00000558815///ENST00000560583///ENST00000560055///ENST00000560881///ENST00000559463///ENST00000558131///ENST00000426763///ENST00000558752	6158		RPL28	ribosomal protein L28	chr19:55385344-55407777	GO:0003723|RNA binding|///GO:0003735|structural constituent of ribosome|///GO:0006412|translation|///GO:0006414|translational elongation|///GO:0005737|cytoplasm|///GO:0016020|membrane|///GO:0005829|cytosol|///GO:0006413|translational initiation|///GO:0006614|SRP-dependent cotranslational protein targeting to membrane|///GO:0030425|dendrite|///GO:0006415|translational termination|///GO:0022625|cyt…			183.44	341.981	0.898612	0.001	0.0419488
ENSG00000138073	ENST00000468045///ENST00000260643///ENST00000444452///ENST00000406567///ENST00000456259///ENST00000430533///ENST00000441451///ENST00000474802///ENST00000416802	10113		PREB	prolactin regulatory element binding	chr2:27123788-27134675				14.0945	26.2421	0.896748	5e-05	0.00462339
ENSG00000267519	ENST00000587762	284454			uncharacterized LOC284454	chr19:13834515-13836359				4.00594	7.45749	0.89655	0.0002	0.0133326
ENSG00000013306	ENST00000225308///ENST00000591006///ENST00000377095///ENST00000590194///ENST00000586016///ENST00000592372///ENST00000593166///ENST00000537904///ENST00000588767///ENST00000588315///ENST00000585695///ENST00000588049///ENST00000585636///ENST00000586633///ENST00000592857///ENST00000591151///ENST00000585523	51629		SLC25A39	solute carrier family 25, member 39	chr17:44319624-44324870	GO:0016021|integral component of membrane|///GO:0006810|transport|///GO:0005743|mitochondrial inner membrane|///GO:0006783|heme biosynthetic process|///GO:0005739|mitochondrion|///GO:0055085|transmembrane transport|			14.3835	26.7738	0.896408	5e-05	0.00462339
ENSG00000127837	ENST00000248450///ENST00000444053///ENST00000475678///ENST00000420660///ENST00000494720///ENST00000489767///ENST00000422731///ENST00000465442///ENST00000447885///ENST00000461911	14		AAMP	angio-associated, migratory cell protein	chr2:218264122-218270257	GO:0001525|angiogenesis|///GO:0005737|cytoplasm|///GO:0005886|plasma membrane|///GO:0030154|cell differentiation|///GO:0008201|heparin binding|///GO:0005515|protein binding|///GO:0009986|cell surface|///GO:0010595|positive regulation of endothelial cell migration|///GO:0014909|smooth muscle cell migration|			28.3431	52.6612	0.893746	5e-05	0.00462339
ENSG00000131143	ENST00000565078///ENST00000570123///ENST00000568339///ENST00000566115///ENST00000567241///ENST00000568794///ENST00000253452///ENST00000562336///ENST00000563774///ENST00000567266///ENST00000561569///ENST00000566405///ENST00000564544///ENST00000566617///ENST00000564648///ENST00000564903///ENST00000569997///ENST00000562929	1327		COX4I1	cytochrome c oxidase subunit IV isoform 1	chr16:85771757-85807044				127.743	237.175	0.892703	0.00045	0.0234532
ENSG00000169223	ENST00000303127///ENST00000504071///ENST00000515209///ENST00000514458///ENST00000502560///ENST00000502721///ENST00000513877///ENST00000506310	10960		LMAN2	lectin, mannose-binding 2	chr5:177331561-177351852				17.7946	32.9468	0.888701	0.0004	0.0215661
ENSG00000160193	ENST00000330317///ENST00000492742///ENST00000398208///ENST00000476326///ENST00000479429///ENST00000463902///ENST00000470658	10785		WDR4	WD repeat domain 4	chr21:42843093-42879568	GO:0005634|nucleus|///GO:0005737|cytoplasm|///GO:0005654|nucleoplasm|///GO:0008033|tRNA processing|///GO:0005515|protein binding|///GO:0006400|tRNA modification|///GO:0010467|gene expression|///GO:0030488|tRNA methylation|///GO:0008176|tRNA (guanine-N7-)-methyltransferase activity|///GO:0036265|RNA (guanine-N7)-methylation|			2.42973	4.48975	0.885837	0.00095	0.0407458
ENSG00000185043	ENST00000328649///ENST00000612800	10519		CIB1	calcium and integrin binding 1 (calmyrin)	chr15:90229974-90245811				25.8202	47.6801	0.884889	5e-05	0.00462339
ENSG00000104859	ENST00000221455///ENST00000391953///ENST00000592056///ENST00000591410///ENST00000391952///ENST00000588247///ENST00000588936///ENST00000544944///ENST00000587112///ENST00000588016///ENST00000585432///ENST00000585615///ENST00000591904///ENST00000587472///ENST00000592876///ENST00000588070	11129		CLASRP	CLK4-associating serine/arginine rich protein	chr19:45039039-45070956	GO:0006397|mRNA processing|///GO:0005634|nucleus|///GO:0008380|RNA splicing|			27.1215	50.0822	0.884864	0.0006	0.0289871
ENSG00000064687	ENST00000611490///ENST00000526885///ENST00000530703///ENST00000525238///ENST00000524850///ENST00000531467///ENST00000527496///ENST00000433129///ENST00000435683///ENST00000533574///ENST00000530092///ENST00000529442///ENST00000525073///ENST00000532194///ENST00000612569///ENST00000525939///ENST00000531478///ENST00000524383///ENST00000263094	10347		ABCA7	ATP-binding cassette, sub-family A (ABC1), member 7	chr19:1040100-1065572				10.0543	18.5565	0.884118	0.0006	0.0289871
ENSG00000074842	ENST00000599761///ENST00000262947///ENST00000599630///ENST00000596031	56005		MYDGF	myeloid-derived growth factor	chr19:4639517-4670370	GO:0005615|extracellular space|///GO:0001525|angiogenesis|///GO:0045944|positive regulation of transcription from RNA polymerase II promoter|///GO:0006915|apoptotic process|///GO:0043066|negative regulation of apoptotic process|///GO:0030968|endoplasmic reticulum unfolded protein response|///GO:0005515|protein binding|///GO:0070062|extracellular exosome|///GO:0001934|positive regulation of protei…			16.4261	30.2916	0.882931	0.00065	0.0307971
ENSG00000142089	ENST00000399808///ENST00000531688///ENST00000526811///ENST00000602735	10410		IFITM3	interferon induced transmembrane protein 3	chr11:318639-330122				74.0016	136.459	0.88284	5e-05	0.00462339
ENSG00000268858	ENST00000601296					chr20:63861211-63864293				1.45117	2.67522	0.882444	0.00065	0.0307971
ENSG00000167900	ENST00000301634///ENST00000588734///ENST00000590862///ENST00000590430///ENST00000586613///ENST00000592126	7083		TK1	thymidine kinase 1, soluble	chr17:78174074-78187233				13.0489	24.0491	0.882056	5e-05	0.00462339
ENSG00000148334	ENST00000338961///ENST00000496594///ENST00000476655///ENST00000493205///ENST00000487063///ENST00000474124///ENST00000449878///ENST00000476748///ENST00000483625///ENST00000497109///ENST00000485510///ENST00000485237///ENST00000617202///ENST00000277462	80142		PTGES2	prostaglandin E synthase 2	chr9:128120692-128128462	GO:0016021|integral component of membrane|///GO:0016829|lyase activity|///GO:0005739|mitochondrion|///GO:0020037|heme binding|///GO:0055114|oxidation-reduction process|///GO:0009055|electron carrier activity|///GO:0015035|protein disulfide oxidoreductase activity|///GO:0045454|cell redox homeostasis|///GO:0000139|Golgi membrane|///GO:0048471|perinuclear region of cytoplasm|///GO:0005515|protein b…			13.4488	24.7565	0.880328	0.00015	0.0109781
ENSG00000102996	ENST00000219271///ENST00000570065	4324		MMP15	matrix metallopeptidase 15 (membrane-inserted)	chr16:58025565-58046901				1.43087	2.63254	0.879562	0.00125	0.0491962
ENSG00000167755	ENST00000376851///ENST00000310157///ENST00000597379///ENST00000594641///ENST00000599881///ENST00000599690///ENST00000391808///ENST00000376853	5653		KLK6	kallikrein-related peptidase 6	chr19:50943302-51012129	GO:0006508|proteolysis|///GO:0005615|extracellular space|///GO:0005576|extracellular region|///GO:0005739|mitochondrion|///GO:0005737|cytoplasm|///GO:0004252|serine-type endopeptidase activity|///GO:0005730|nucleolus|///GO:0005783|endoplasmic reticulum|///GO:0005654|nucleoplasm|///GO:0016485|protein processing|///GO:0015630|microtubule cytoskeleton|///GO:0007417|central nervous system development…			167.227	306.895	0.875934	5e-05	0.00462339
ENSG00000142507	ENST00000270586///ENST00000575079///ENST00000571309///ENST00000575643///ENST00000614486	5694		PSMB6	proteasome subunit beta 6	chr17:4796143-4798503				33.3535	61.1296	0.874035	5e-05	0.00462339
ENSG00000103034	ENST00000568999///ENST00000564207///ENST00000562764///ENST00000258187///ENST00000569404///ENST00000569539///ENST00000564126///ENST00000562725///ENST00000565304///ENST00000567667///ENST00000394282///ENST00000566065///ENST00000564867///ENST00000567454///ENST00000569578///ENST00000421602///ENST00000561779///ENST00000565430///ENST00000567063///ENST00000566041///ENST00000566061///ENST00000565434///ENS…	65009		NDRG4	NDRG family member 4	chr16:58462845-58513628				1.59389	2.9202	0.873512	0.0003	0.0177921
ENSG00000136717	ENST00000376113///ENST00000357970///ENST00000393040///ENST00000348750///ENST00000259238///ENST00000346226///ENST00000393041///ENST00000351659///ENST00000352848///ENST00000316724///ENST00000462958///ENST00000409400///ENST00000466111///ENST00000484253	274		BIN1	bridging integrator 1	chr2:127048026-127107355				4.07044	7.45381	0.872793	0.0002	0.0133326
ENSG00000196453	ENST00000247930	27153		ZNF777	zinc finger protein 777	chr7:149431362-149461123	GO:0003677|DNA binding|///GO:0003676|nucleic acid binding|///GO:0046872|metal ion binding|///GO:0005634|nucleus|///GO:0006355|regulation of transcription, DNA-templated|///GO:0006351|transcription, DNA-templated|///GO:0005622|intracellular|///GO:0003674|molecular_function|///GO:0005575|cellular_component|///GO:0008150|biological_process|			1.20013	2.19525	0.871197	0.00045	0.0234532
ENSG00000105404	ENST00000598057///ENST00000600292///ENST00000601891///ENST00000222008///ENST00000601028///ENST00000595226///ENST00000601078///ENST00000596171///ENST00000601476///ENST00000599219	10567		RABAC1	Rab acceptor 1 (prenylated)	chr19:41956680-41959390	GO:0016021|integral component of membrane|///GO:0016020|membrane|///GO:0005886|plasma membrane|///GO:0008021|synaptic vesicle|///GO:0005794|Golgi apparatus|///GO:0030054|cell junction|///GO:0005515|protein binding|///GO:0042802|identical protein binding|///GO:0008022|protein C-terminus binding|///GO:0070064|proline-rich region binding|			9.60657	17.5635	0.870484	5e-05	0.00462339
ENSG00000164896	ENST00000489884///ENST00000465272///ENST00000467237///ENST00000353841///ENST00000297532///ENST00000482571///ENST00000460980///ENST00000469237///ENST00000482806///ENST00000483953///ENST00000466855///ENST00000459800///ENST00000478477///ENST00000461979///ENST00000478883///ENST00000496663///ENST00000540185	10922		FASTK	Fas-activated serine/threonine kinase	chr7:151076592-151080866				5.95814	10.8854	0.86946	0.0002	0.0133326
ENSG00000165949	ENST00000614204///ENST00000618863///ENST00000555081///ENST00000557700///ENST00000611954///ENST00000618200///ENST00000621160///ENST00000555819///ENST00000620396///ENST00000612813///ENST00000612499///ENST00000614288///ENST00000614648///ENST00000616764///ENST00000620066	3429		IFI27	interferon, alpha-inducible protein 27	chr14:94104835-94116698				578.852	1056.27	0.867708	0.00045	0.0234532
ENSG00000134809	ENST00000257245///ENST00000525587///ENST00000525158	26519		TIMM10	translocase of inner mitochondrial membrane 10 homolog (yeast)	chr11:57528462-57530803	GO:0008270|zinc ion binding|///GO:0005739|mitochondrion|///GO:0005215|transporter activity|///GO:0042803|protein homodimerization activity|///GO:0005743|mitochondrial inner membrane|///GO:0007605|sensory perception of sound|///GO:0008565|protein transporter activity|///GO:0006626|protein targeting to mitochondrion|///GO:0005515|protein binding|///GO:0005744|mitochondrial inner membrane presequenc…			19.5074	35.5601	0.866236	0.0002	0.0133326
ENSG00000169727	ENST00000583983///ENST00000582327///ENST00000585084///ENST00000580716///ENST00000583961///ENST00000578552///ENST00000320548///ENST00000624957///ENST00000581578///ENST00000583885///ENST00000583641///ENST00000623691///ENST00000578642///ENST00000581418///ENST00000580141///ENST00000580627///ENST00000578392///ENST00000306823///ENST00000584229///ENST00000580723///ENST00000584460///ENST00000392358///ENS…	2873		GPS1	G protein pathway suppressor 1	chr17:82047901-82057470				5.25889	9.58282	0.865692	0.00125	0.0491962
ENSG00000170190	ENST00000580123///ENST00000578847///ENST00000585293///ENST00000578376///ENST00000329783///ENST00000582048///ENST00000450736///ENST00000584207///ENST00000538213///ENST00000584118	9121		SLC16A5	solute carrier family 16 (monocarboxylate transporter), member 5	chr17:75087726-75106162				6.6977	12.1762	0.862328	5e-05	0.00462339
ENSG00000262814	ENST00000333676///ENST00000541223	6182		MRPL12	mitochondrial ribosomal protein L12	chr17:81703356-81721016				12.7056	23.0609	0.85998	0.0003	0.0177921
ENSG00000096080	ENST00000372133///ENST00000372116///ENST00000427312	55168		MRPS18A	mitochondrial ribosomal protein S18A	chr6:43645045-43687791	GO:0003735|structural constituent of ribosome|///GO:0006412|translation|///GO:0005840|ribosome|///GO:0005622|intracellular|///GO:0005743|mitochondrial inner membrane|///GO:0006996|organelle organization|///GO:0032543|mitochondrial translation|///GO:0070125|mitochondrial translational elongation|///GO:0005763|mitochondrial small ribosomal subunit|///GO:0070124|mitochondrial translational initiatio…			11.3981	20.6641	0.85833	5e-05	0.00462339
ENSG00000064666	ENST00000263097///ENST00000562015///ENST00000348419///ENST00000565096///ENST00000569352///ENST00000562958///ENST00000606983///ENST00000562075///ENST00000607102///ENST00000566695///ENST00000568865///ENST00000564572	1265		CNN2	calponin 2	chr19:1026580-1039068				39.2821	71.1811	0.857623	5e-05	0.00462339
ENSG00000147123	ENST00000377811///ENST00000276062	54539		NDUFB11	NADH dehydrogenase (ubiquinone) 1 beta subcomplex, 11, 17.3kDa	chrX:47142215-47186813	GO:0016021|integral component of membrane|///GO:0005739|mitochondrion|///GO:0005743|mitochondrial inner membrane|///GO:0022904|respiratory electron transport chain|///GO:0005515|protein binding|///GO:0044237|cellular metabolic process|///GO:0044281|small molecule metabolic process|///GO:0005747|mitochondrial respiratory chain complex I|			18.1196	32.8114	0.856645	0.0003	0.0177921
ENSG00000117308	ENST00000481736///ENST00000374497///ENST00000456977///ENST00000459934///ENST00000469556///ENST00000429356///ENST00000418277///ENST00000470949///ENST00000425913///ENST00000445705///ENST00000467493///ENST00000486382///ENST00000470383///ENST00000466250///ENST00000467070///ENST00000617979	2582		GALE	UDP-galactose-4-epimerase	chr1:23795598-23800804				36.1136	65.3631	0.855936	5e-05	0.00462339
ENSG00000149418	ENST00000278742///ENST00000530532///ENST00000524718///ENST00000530376	6768		ST14	suppression of tumorigenicity 14 (colon carcinoma)	chr11:130159561-130210376				26.09	47.1647	0.854214	0.00015	0.0109781
ENSG00000105464	ENST00000263269	2906		GRIN2D	glutamate receptor, ionotropic, N-methyl D-aspartate 2D	chr19:48394874-48444931				1.23978	2.2408	0.853928	0.00025	0.0160438
ENSG00000160570	ENST00000336034///ENST00000595337///ENST00000593804///ENST00000596251///ENST00000601135///ENST00000598415///ENST00000602075///ENST00000600559///ENST00000598090///ENST00000598727///ENST00000593561///ENST00000602201///ENST00000598200	162989		DEDD2	death effector domain containing 2	chr19:42198597-42220140				6.83188	12.3169	0.850287	5e-05	0.00462339
ENSG00000104853	ENST00000588855///ENST00000546079///ENST00000541297///ENST00000337392///ENST00000591304///ENST00000585961///ENST00000587537///ENST00000589158///ENST00000588274///ENST00000589347///ENST00000586975///ENST00000586915	1209		CLPTM1	cleft lip and palate associated transmembrane protein 1	chr19:44954584-44993341				33.2003	59.8242	0.849532	0.0001	0.00781773
ENSG00000145901	ENST00000520931///ENST00000517504///ENST00000315050///ENST00000523338///ENST00000522574///ENST00000522226///ENST00000519339///ENST00000521591///ENST00000518977///ENST00000524280///ENST00000523200///ENST00000521423///ENST00000517329///ENST00000521782///ENST00000522100///ENST00000520695///ENST00000521001///ENST00000522926///ENST00000610535///ENST00000389378///ENST00000610874	10318		TNIP1	TNFAIP3 interacting protein 1	chr5:151029944-151093577				21.602	38.8859	0.848084	0.0002	0.0133326
ENSG00000178719	ENST00000529301///ENST00000395068///ENST00000530898///ENST00000531992///ENST00000534791///ENST00000525513///ENST00000533044///ENST00000527194///ENST00000533377///ENST00000313269	2907		GRINA	glutamate receptor, ionotropic, N-methyl D-aspartate-associated protein 1 (glutamate binding)	chr8:143977152-144047085				28.8454	51.9222	0.848009	0.0001	0.00781773
ENSG00000189143	ENST00000466411///ENST00000435050///ENST00000476494///ENST00000431918///ENST00000340958	1364		CLDN4	claudin 4	chr7:73799541-73832693				29.108	52.3234	0.846043	5e-05	0.00462339
ENSG00000163931	ENST00000462138///ENST00000423525///ENST00000460343///ENST00000461139///ENST00000450814///ENST00000423516///ENST00000469678///ENST00000460243///ENST00000472528///ENST00000494523///ENST00000466765///ENST00000487660///ENST00000483706///ENST00000296289	7086		TKT	transketolase	chr3:53224706-53256052				49.1879	88.3738	0.845316	5e-05	0.00462339
ENSG00000177600	ENST00000321153///ENST00000532004///ENST00000530797///ENST00000524867///ENST00000530398///ENST00000526222///ENST00000525722///ENST00000527517	6181		RPLP2	ribosomal protein, large, P2	chr11:790474-812880				465.583	836.226	0.844854	5e-05	0.00462339
ENSG00000197355	ENST00000409858///ENST00000476184///ENST00000360271///ENST00000474787	91373		UAP1L1	UDP-N-acetylglucosamine pyrophosphorylase 1 like 1	chr9:137077500-137084539				1.10676	1.98705	0.84429	0.0008	0.0358313
ENSG00000126457	ENST00000534676///ENST00000525915///ENST00000454376///ENST00000525616///ENST00000524771///ENST00000529836///ENST00000526224///ENST00000527412///ENST00000529650///ENST00000530070///ENST00000530361///ENST00000528126///ENST00000527866///ENST00000610806///ENST00000534280///ENST00000529284///ENST00000532489///ENST00000527382///ENST00000528623///ENST00000534465///ENST00000391851	3276		PRMT1	protein arginine methyltransferase 1	chr19:49675785-49690575				70.7996	127.012	0.843147	5e-05	0.00462339
ENSG00000143217	ENST00000368012///ENST00000486694	81607		PVRL4	poliovirus receptor-related 4	chr1:161070994-161089599				2.13061	3.81796	0.841538	0.00105	0.0433068
ENSG00000074071	ENST00000177742///ENST00000397375///ENST00000569585///ENST00000613089	65993		MRPS34	mitochondrial ribosomal protein S34	chr16:1771889-1773155				15.1669	27.1601	0.840564	5e-05	0.00462339
ENSG00000142784	ENST00000361771///ENST00000447062///ENST00000491239///ENST00000472249///ENST00000319394	23038		WDTC1	WD and tetratricopeptide repeats 1	chr1:27234515-27308633	GO:0016567|protein ubiquitination|///GO:0005515|protein binding|///GO:0000122|negative regulation of transcription from RNA polymerase II promoter|///GO:0005634|nucleus|///GO:0001701|in utero embryonic development|///GO:0005829|cytosol|///GO:0035264|multicellular organism growth|///GO:0043086|negative regulation of catalytic activity|///GO:0042393|histone binding|///GO:0045717|negative regulation…			3.98602	7.13531	0.840026	5e-05	0.00462339
ENSG00000108679	ENST00000591778///ENST00000262776///ENST00000587311///ENST00000586720///ENST00000587251///ENST00000588508///ENST00000588198///ENST00000589527///ENST00000588587///ENST00000592255///ENST00000585407///ENST00000589775///ENST00000589906///ENST00000587310///ENST00000588205///ENST00000588990///ENST00000588899///ENST00000591274///ENST00000586300	3959		LGALS3BP	lectin, galactoside-binding, soluble, 3 binding protein	chr17:78971237-78980109				104.825	187.441	0.838453	5e-05	0.00462339
ENSG00000119777	ENST00000495312///ENST00000321326///ENST00000238788///ENST00000404032///ENST00000478980///ENST00000435172///ENST00000475258///ENST00000425720///ENST00000460904///ENST00000444135///ENST00000434544///ENST00000460665///ENST00000469445	54867		TMEM214	transmembrane protein 214	chr2:27032909-27041695				20.5952	36.792	0.837087	0.00055	0.0274187
ENSG00000214530	ENST00000537351///ENST00000543304///ENST00000334805///ENST00000538536///ENST00000538437///ENST00000543089///ENST00000535075///ENST00000545082///ENST00000544767///ENST00000537947///ENST00000536728///ENST00000400925///ENST00000542989///ENST00000546314///ENST00000535267///ENST00000539138///ENST00000535054///ENST00000536290///ENST00000536377///ENST00000538009///ENST00000540587///ENST00000624670///ENS…	10809		STARD10	StAR-related lipid transfer (START) domain containing 10	chr11:72685068-72794168				110.486	197.043	0.834646	0.00055	0.0274187
ENSG00000175592	ENST00000448083///ENST00000312562///ENST00000531493///ENST00000532401///ENST00000534222	8061		FOSL1	FOS-like antigen 1	chr11:65892048-65900573	GO:0006357|regulation of transcription from RNA polymerase II promoter|///GO:0005634|nucleus|///GO:0003700|transcription factor activity, sequence-specific DNA binding|///GO:0000978|RNA polymerase II core promoter proximal region sequence-specific DNA binding|///GO:0009615|response to virus|///GO:0008284|positive regulation of cell proliferation|///GO:0006366|transcription from RNA polymerase II …			6.87624	12.2609	0.834369	5e-05	0.00462339
ENSG00000125817	ENST00000379751	1059		CENPB	centromere protein B, 80kDa	chr20:3783850-3786690				3.953	7.04245	0.833127	5e-05	0.00462339
ENSG00000177469	ENST00000357037	284119		PTRF	polymerase I and transcript release factor	chr17:42402451-42423517				4.29901	7.64875	0.831219	5e-05	0.00462339
ENSG00000065054	ENST00000564033///ENST00000566198///ENST00000565855///ENST00000565086///ENST00000561844///ENST00000563587///ENST00000567504///ENST00000424542///ENST00000432365	9351		SLC9A3R2	solute carrier family 9, subfamily A (NHE3, cation proton antiporter 3), member 3 regulator 2	chr16:2025355-2039026	GO:0005886|plasma membrane|///GO:0032947|protein complex scaffold|///GO:0005634|nucleus|///GO:0008022|protein C-terminus binding|///GO:0005102|receptor binding|///GO:0012505|endomembrane system|///GO:0008013|beta-catenin binding|///GO:0005515|protein binding|///GO:0006461|protein complex assembly|///GO:0019902|phosphatase binding|///GO:0070062|extracellular exosome|///GO:0005925|focal adhesion|//…			4.60409	8.1911	0.83114	0.0006	0.0289871
ENSG00000108840	ENST00000225983///ENST00000336057///ENST00000586802///ENST00000586339///ENST00000592385///ENST00000593013///ENST00000588419///ENST00000588261///ENST00000587776///ENST00000588703///ENST00000591714///ENST00000587135	10014		HDAC5	histone deacetylase 5	chr17:44076745-44123702				2.73788	4.86713	0.830014	0.0012	0.0476647
ENSG00000129451	ENST00000309958///ENST00000358789///ENST00000601467///ENST00000599987///ENST00000599077///ENST00000391805	5655		KLK10	kallikrein-related peptidase 10	chr19:51012738-51020175				33.4987	59.5152	0.829153	5e-05	0.00462339
ENSG00000137818	ENST00000260379///ENST00000357790///ENST00000487304///ENST00000560274///ENST00000488122	6176		RPLP1	ribosomal protein, large, P1	chr15:69452783-69456194				167.991	297.507	0.824539	0.0008	0.0358313
ENSG00000163993	ENST00000296370///ENST00000513778	6286		S100P	S100 calcium binding protein P	chr4:6693068-6697170				629.285	1114.2	0.824226	5e-05	0.00462339
ENSG00000034510	ENST00000233143	9168		TMSB10	thymosin beta 10	chr2:84821649-84907008				1197.77	2115.23	0.820461	5e-05	0.00462339
ENSG00000100304	ENST00000216129///ENST00000484711///ENST00000494035///ENST00000484118	23170		TTLL12	tubulin tyrosine ligase-like family member 12	chr22:43166621-43187133				2.3514	4.15209	0.820317	0.0001	0.00781773
ENSG00000188643	ENST00000368704///ENST00000368706///ENST00000368703///ENST00000368705///ENST00000474991	140576		S100A16	S100 calcium binding protein A16	chr1:153606885-153613145				39.3401	69.3714	0.818341	5e-05	0.00462339
ENSG00000103126	ENST00000461023///ENST00000262320///ENST00000354866///ENST00000457798///ENST00000481769	8312		AXIN1	axin 1	chr16:287439-352673	GO:0004871|signal transducer activity|///GO:0005634|nucleus|///GO:0005737|cytoplasm|///GO:0042803|protein homodimerization activity|///GO:0005096|GTPase activator activity|///GO:0043547|positive regulation of GTPase activity|///GO:0005886|plasma membrane|///GO:0006915|apoptotic process|///GO:0005829|cytosol|///GO:0032947|protein complex scaffold|///GO:0031625|ubiquitin protein ligase binding|///G…			3.71027	6.53629	0.816948	5e-05	0.00462339
ENSG00000188976	ENST00000483767///ENST00000327044///ENST00000477976///ENST00000496938///ENST00000487214///ENST00000469563	26155		NOC2L	NOC2-like nucleolar associated transcriptional repressor	chr1:924879-959309				11.1884	19.7017	0.816315	0.00065	0.0307971
ENSG00000105568	ENST00000322088///ENST00000490868///ENST00000454220///ENST00000477989///ENST00000468280///ENST00000462990///ENST00000495876///ENST00000473455///ENST00000462047///ENST00000473820///ENST00000391791///ENST00000628959	5518		PPP2R1A	protein phosphatase 2, regulatory subunit A, alpha	chr19:52190038-52231294	GO:0005634|nucleus|///GO:0006355|regulation of transcription, DNA-templated|///GO:0005739|mitochondrion|///GO:0016020|membrane|///GO:0046982|protein heterodimerization activity|///GO:0006915|apoptotic process|///GO:0005829|cytosol|///GO:0000775|chromosome, centromeric region|///GO:0006470|protein dephosphorylation|///GO:0030155|regulation of cell adhesion|///GO:0008543|fibroblast growth factor re…			49.5215	87.0132	0.813179	0.0002	0.0133326
ENSG00000232559	ENST00000428370					chr7:66554587-66576923				7.19832	12.6405	0.812326	0.0009	0.0386977
ENSG00000149782	ENST00000279230///ENST00000540288///ENST00000325234///ENST00000536243	5331		PLCB3	phospholipase C, beta 3 (phosphatidylinositol-specific)	chr11:64251522-64269150				7.05899	12.3282	0.80443	5e-05	0.00462339
ENSG00000268621	ENST00000594027///ENST00000598518///ENST00000599817///ENST00000598754///ENST00000601263///ENST00000595673					chr19:46101121-46203083				280.438	488.92	0.801916	0.0001	0.00781773
ENSG00000242372	ENST00000374436///ENST00000374443///ENST00000447927///ENST00000374450///ENST00000415116///ENST00000462894///ENST00000456600///ENST00000621148///ENST00000440766	3692		EIF6	eukaryotic translation initiation factor 6	chr20:35216461-35284985				68.5068	119.271	0.799923	5e-05	0.00462339
ENSG00000163382	ENST00000368234///ENST00000368235///ENST00000368233///ENST00000467374///ENST00000488840	128240		APOA1BP	apolipoprotein A-I binding protein	chr1:156591761-156594299				33.9123	59.0167	0.799314	5e-05	0.00462339
ENSG00000130175	ENST00000591462///ENST00000591946///ENST00000589126///ENST00000588269///ENST00000587509///ENST00000593104///ENST00000593053///ENST00000592741///ENST00000593101///ENST00000587327///ENST00000589838///ENST00000589990///ENST00000585325///ENST00000592445///ENST00000585540///ENST00000586486///ENST00000587290///ENST00000590098///ENST00000592435///ENST00000591510	5589		PRKCSH	protein kinase C substrate 80K-H	chr19:11420603-11450968				35.4233	61.61	0.798465	5e-05	0.00462339
ENSG00000104142	ENST00000220509///ENST00000558855///ENST00000558474	57617		VPS18	vacuolar protein sorting 18 homolog (S. cerevisiae)	chr15:40894429-40903975				3.54574	6.16283	0.797507	0.00115	0.0465385
ENSG00000181817	ENST00000476041///ENST00000315732///ENST00000489912	84967		LSM10	LSM10, U7 small nuclear RNA associated	chr1:36391237-36397892				6.67372	11.5931	0.796709	0.00055	0.0274187
ENSG00000174669	ENST00000357440///ENST00000540386///ENST00000544554///ENST00000541567///ENST00000546034///ENST00000619145///ENST00000311161	3177		SLC29A2	solute carrier family 29 (equilibrative nucleoside transporter), member 2	chr11:66347949-66372214				8.28366	14.3785	0.795572	5e-05	0.00462339
ENSG00000138166	ENST00000369583///ENST00000468749	1847		DUSP5	dual specificity phosphatase 5	chr10:110497837-110511544				9.8766	17.1308	0.794505	5e-05	0.00462339
ENSG00000141858	ENST00000533683///ENST00000269724///ENST00000541938			SAMD1		chr19:14087839-14091036				4.12597	7.14218	0.791631	0.00015	0.0109781
ENSG00000011422	ENST00000339082///ENST00000593447///ENST00000601723///ENST00000340093///ENST00000221264///ENST00000595038///ENST00000594364///ENST00000593714///ENST00000599892///ENST00000597107///ENST00000602141///ENST00000593939///ENST00000593396///ENST00000598875///ENST00000599546///ENST00000601876	5329		PLAUR	plasminogen activator, urokinase receptor	chr19:43646094-43670547	GO:0016021|integral component of membrane|///GO:0007165|signal transduction|///GO:0005886|plasma membrane|///GO:2001243|negative regulation of intrinsic apoptotic signaling pathway|///GO:0031225|anchored component of membrane|///GO:0005789|endoplasmic reticulum membrane|///GO:0043066|negative regulation of apoptotic process|///GO:0005102|receptor binding|///GO:0004872|receptor activity|///GO:0019…			19.6993	34.0113	0.787871	0.00045	0.0234532
ENSG00000167105	ENST00000300433///ENST00000507382///ENST00000511882	162461		TMEM92	transmembrane protein 92	chr17:50271405-50281485				2.49202	4.29636	0.785801	0.0002	0.0133326
ENSG00000101057	ENST00000217026///ENST00000396863	4605		MYBL2	v-myb avian myeloblastosis viral oncogene homolog-like 2	chr20:43667018-43716496				10.7215	18.4762	0.785161	5e-05	0.00462339
ENSG00000196754	ENST00000368708///ENST00000487430///ENST00000497140///ENST00000368710///ENST00000368709///ENST00000368707	6273		S100A2	S100 calcium binding protein A2	chr1:153561107-153567890				32.9514	56.763	0.784609	0.0003	0.0177921
ENSG00000180879	ENST00000320857///ENST00000491833///ENST00000370087///ENST00000482902///ENST00000370086///ENST00000460616///ENST00000370085///ENST00000471724///ENST00000471880///ENST00000486204///ENST00000485612///ENST00000447375	6748		SSR4	signal sequence receptor, delta	chrX:153785765-153798505				72.32	124.341	0.781835	5e-05	0.00462339
ENSG00000198113	ENST00000357503	54863		TOR4A	torsin family 4, member A	chr9:137277748-137282641				3.09846	5.32537	0.781331	5e-05	0.00462339
ENSG00000177830	ENST00000532909///ENST00000529539///ENST00000323578///ENST00000534207///ENST00000429789///ENST00000528581///ENST00000436108///ENST00000524538///ENST00000528521///ENST00000526714///ENST00000528534///ENST00000524832///ENST00000531010///ENST00000531859///ENST00000534254///ENST00000528426///ENST00000533056///ENST00000533059///ENST00000530939///ENST00000525225///ENST00000525840///ENST00000528154///ENS…	66005		CHID1	chitinase domain containing 1	chr11:867859-915058				20.7239	35.565	0.779163	0.0001	0.00781773
ENSG00000110492	ENST00000405308///ENST00000441869///ENST00000490240///ENST00000359803///ENST00000533952///ENST00000395569///ENST00000395566///ENST00000533283///ENST00000481047///ENST00000489525///ENST00000407067///ENST00000395565///ENST00000617138	4192		MDK	midkine (neurite growth-promoting factor 2)	chr11:46380755-46383837				25.6613	43.9701	0.776929	0.0001	0.00781773
ENSG00000196878	ENST00000356082///ENST00000367030///ENST00000455193///ENST00000415782///ENST00000391911	3914		LAMB3	laminin, beta 3	chr1:209614869-209652466	GO:0005576|extracellular region|///GO:0005198|structural molecule activity|///GO:0007155|cell adhesion|///GO:0008544|epidermis development|///GO:0005515|protein binding|///GO:0022617|extracellular matrix disassembly|///GO:0030198|extracellular matrix organization|///GO:0034329|cell junction assembly|///GO:0031581|hemidesmosome assembly|///GO:0035987|endodermal cell differentiation|///GO:0005604|b…			9.9805	17.054	0.772925	0.00035	0.0194182
ENSG00000090776	ENST00000204961	1947		EFNB1	ephrin-B1	chrX:68828996-68842147				8.95222	15.2914	0.772404	5e-05	0.00462339
ENSG00000083812	ENST00000536459///ENST00000196482///ENST00000593925///ENST00000535298	25799		ZNF324	zinc finger protein 324	chr19:58467044-58512413				2.23	3.80795	0.771969	0.0009	0.0386977
ENSG00000100243	ENST00000352397///ENST00000407623///ENST00000407332///ENST00000470741///ENST00000402438///ENST00000438270///ENST00000466276///ENST00000361740	1727		CYB5R3	cytochrome b5 reductase 3	chr22:42617839-42649568				13.3075	22.6287	0.765913	0.0007	0.0325386
ENSG00000136942	ENST00000373570///ENST00000493018///ENST00000487431///ENST00000348462///ENST00000495728///ENST00000629845	11224		RPL35	ribosomal protein L35	chr9:124853416-124861981				231.963	394.354	0.765599	5e-05	0.00462339
ENSG00000126903	ENST00000369649///ENST00000393586///ENST00000393587///ENST00000453912///ENST00000263512	8273		SLC10A3	solute carrier family 10, member 3	chrX:154487305-154490690				4.1271	7.01306	0.764916	0.00085	0.037485
ENSG00000204673	ENST00000391833///ENST00000391832///ENST00000344175///ENST00000391831///ENST00000391835///ENST00000391830///ENST00000599525///ENST00000482622///ENST00000391834	84335		AKT1S1	AKT1 substrate 1 (proline-rich)	chr19:49861203-49888749	GO:0005737|cytoplasm|///GO:0005829|cytosol|///GO:0045087|innate immune response|///GO:0005654|nucleoplasm|///GO:0032007|negative regulation of TOR signaling|///GO:0008543|fibroblast growth factor receptor signaling pathway|///GO:0048015|phosphatidylinositol-mediated signaling|///GO:0005515|protein binding|///GO:0038095|Fc-epsilon receptor signaling pathway|///GO:0007173|epidermal growth factor re…			17.9351	30.4376	0.763068	0.0002	0.0133326
ENSG00000101412	ENST00000343380	1869		E2F1	E2F transcription factor 1	chr20:33675682-33686404				6.95474	11.8025	0.763018	0.00015	0.0109781
ENSG00000169718	ENST00000306796///ENST00000354321///ENST00000577574///ENST00000578846///ENST00000538833///ENST00000579854///ENST00000542088///ENST00000584871///ENST00000580731///ENST00000578428///ENST00000582407///ENST00000578264///ENST00000582529///ENST00000578907///ENST00000578176///ENST00000577907	64118		DUS1L	dihydrouridine synthase 1-like	chr17:82057505-82065887				22.7355	38.559	0.76212	0.0012	0.0476647
ENSG00000126267	ENST00000246554///ENST00000592141///ENST00000392201///ENST00000590618	1340		COX6B1	cytochrome c oxidase subunit VIb polypeptide 1 (ubiquitous)	chr19:35648222-35658861	GO:0005739|mitochondrion|///GO:0005743|mitochondrial inner membrane|///GO:1902600|hydrogen ion transmembrane transport|///GO:0022904|respiratory electron transport chain|///GO:0006367|transcription initiation from RNA polymerase II promoter|///GO:0004129|cytochrome-c oxidase activity|///GO:0044237|cellular metabolic process|///GO:0044281|small molecule metabolic process|///GO:0010467|gene express…			473.92	803.086	0.760911	5e-05	0.00462339
ENSG00000205336	ENST00000565587///ENST00000568791///ENST00000570044///ENST00000567553///ENST00000565314///ENST00000564912///ENST00000562673///ENST00000564907///ENST00000568908///ENST00000568909///ENST00000566778///ENST00000562101///ENST00000561872///ENST00000561988///ENST00000567835///ENST00000569372///ENST00000563548///ENST00000562003///ENST00000561833///ENST00000569531///ENST00000565013///ENST00000561696///ENS…	9289		ADGRG1	adhesion G protein-coupled receptor G1	chr16:57610651-57665580	GO:0016021|integral component of membrane|///GO:0007186|G-protein coupled receptor signaling pathway|///GO:0001525|angiogenesis|///GO:0016020|membrane|///GO:0005622|intracellular|///GO:0007420|brain development|///GO:0007155|cell adhesion|///GO:0004930|G-protein coupled receptor activity|///GO:0004888|transmembrane signaling receptor activity|///GO:0005887|integral component of plasma membrane|//…			23.791	40.2969	0.760253	0.00035	0.0194182
ENSG00000203879	ENST00000447750///ENST00000475976///ENST00000445564///ENST00000434049///ENST00000415109///ENST00000481304///ENST00000485143///ENST00000491154///ENST00000489589///ENST00000471972///ENST00000468483///ENST00000476540///ENST00000465640///ENST00000460984///ENST00000630693	2664		GDI1	GDP dissociation inhibitor 1	chrX:154436912-154443467				47.284	80.0843	0.760169	5e-05	0.00462339
ENSG00000158552	ENST00000436556///ENST00000409206///ENST00000409594///ENST00000289528///ENST00000422255///ENST00000476713///ENST00000409412///ENST00000409097///ENST00000409336///ENST00000486734///ENST00000409217///ENST00000468301///ENST00000409319///ENST00000489197///ENST00000448496///ENST00000464902///ENST00000469596///ENST00000475533///ENST00000425849///ENST00000444522///ENST00000621130	130617		ZFAND2B	zinc finger, AN1-type domain 2B	chr2:219195236-219209651				11.4679	19.4197	0.759927	0.0007	0.0325386
ENSG00000111057	ENST00000550600///ENST00000388835///ENST00000549078///ENST00000548015///ENST00000546656///ENST00000548496///ENST00000388837	3875		KRT18	keratin 18, type I	chr12:52897186-52952901				890.517	1507.37	0.759319	5e-05	0.00462339
ENSG00000105372	ENST00000598742///ENST00000598466///ENST00000601492///ENST00000600467///ENST00000221975///ENST00000593863///ENST00000598261///ENST00000598399	6223		RPS19	ribosomal protein S19	chr19:41859917-41872926				636.534	1077.27	0.759066	5e-05	0.00462339
ENSG00000117115	ENST00000375486///ENST00000479534///ENST00000466151///ENST00000375481	11240		PADI2	peptidyl arginine deiminase, type II	chr1:17066760-17119435	GO:0005509|calcium ion binding|///GO:0005737|cytoplasm|///GO:0070062|extracellular exosome|///GO:0030331|estrogen receptor binding|///GO:0004668|protein-arginine deiminase activity|///GO:0018101|protein citrullination|///GO:0021762|substantia nigra development|///GO:0030520|intracellular estrogen receptor signaling pathway|///GO:0048096|chromatin-mediated maintenance of transcription|///GO:007010…			2.30621	3.90182	0.758627	0.00035	0.0194182
ENSG00000176720	ENST00000318407	666		BOK	BCL2-related ovarian killer	chr2:241544402-241574138				2.08225	3.51768	0.756485	0.0009	0.0386977
ENSG00000187244	ENST00000589651///ENST00000270233///ENST00000588303///ENST00000591520///ENST00000588603///ENST00000590108///ENST00000590196///ENST00000589558///ENST00000588714///ENST00000590624///ENST00000611077	4059		BCAM	basal cell adhesion molecule (Lutheran blood group)	chr19:44809058-44821420				22.8519	38.4121	0.749248	0.001	0.0419488
ENSG00000006327	ENST00000573001///ENST00000326577///ENST00000341627///ENST00000574699///ENST00000575124///ENST00000575836///ENST00000571351	51330		TNFRSF12A	tumor necrosis factor receptor superfamily, member 12A	chr16:3014711-3022383				22.4264	37.6761	0.748451	0.0001	0.00781773
ENSG00000111676	ENST00000356654///ENST00000396684///ENST00000541029///ENST00000537488	1822		ATN1	atrophin 1	chr12:6924462-6942321				7.34258	12.3068	0.745092	5e-05	0.00462339
ENSG00000130402	ENST00000588618///ENST00000252699///ENST00000390009///ENST00000589528///ENST00000495553///ENST00000586538///ENST00000489451///ENST00000440400///ENST00000497637///ENST00000477174///ENST00000424234	81		ACTN4	actinin, alpha 4	chr19:38647648-38769904				192.074	321.867	0.744803	0.0002	0.0133326
ENSG00000173210	ENST00000326685///ENST00000309868///ENST00000506113///ENST00000515171///ENST00000504238///ENST00000508983///ENST00000515796///ENST00000514212///ENST00000519549///ENST00000517451///ENST00000502855///ENST00000356541	22885		ABLIM3	actin binding LIM protein family, member 3	chr5:149141482-149341802				16.2211	27.1522	0.743193	0.0006	0.0289871
ENSG00000197746	ENST00000394936///ENST00000495196///ENST00000493143///ENST00000633965///ENST00000610929///ENST00000394934	5660		PSAP	prosaposin	chr10:71816297-71851375				308.446	515.273	0.740318	0.00055	0.0274187
ENSG00000185022	ENST00000624676///ENST00000338483///ENST00000441709///ENST00000417948///ENST00000407965///ENST00000538999///ENST00000426621///ENST00000538320	23764		MAFF	v-maf avian musculoaponeurotic fibrosarcoma oncogene homolog F	chr22:38111494-38216511	GO:0003677|DNA binding|///GO:0006357|regulation of transcription from RNA polymerase II promoter|///GO:0005634|nucleus|///GO:0006355|regulation of transcription, DNA-templated|///GO:0003700|transcription factor activity, sequence-specific DNA binding|///GO:0045944|positive regulation of transcription from RNA polymerase II promoter|///GO:0043565|sequence-specific DNA binding|///GO:0006366|transcr…			8.11207	13.5513	0.740292	0.00015	0.0109781
ENSG00000157778	ENST00000288607///ENST00000404674///ENST00000252329	84262		PSMG3	proteasome (prosome, macropain) assembly chaperone 3	chr7:1567329-1589626				15.4856	25.7805	0.73535	0.00075	0.03449
ENSG00000104904	ENST00000590943///ENST00000592787///ENST00000581150///ENST00000602676///ENST00000582888///ENST00000593012///ENST00000588673///ENST00000586054///ENST00000589361///ENST00000592727///ENST00000589739	4946		OAZ1	ornithine decarboxylase antizyme 1	chr19:2252251-2354806	GO:0005829|cytosol|///GO:0006595|polyamine metabolic process|///GO:0008073|ornithine decarboxylase inhibitor activity|///GO:0043086|negative regulation of catalytic activity|///GO:0006810|transport|///GO:0005515|protein binding|///GO:0004857|enzyme inhibitor activity|///GO:0044281|small molecule metabolic process|///GO:0006521|regulation of cellular amino acid metabolic process|///GO:0034641|cell…			104.065	173.136	0.734424	0.0004	0.0215661
ENSG00000198356	ENST00000591090///ENST00000586561///ENST00000590633///ENST00000357332///ENST00000611688	439		ASNA1	arsA arsenite transporter, ATP-binding, homolog 1 (bacterial)	chr19:12737138-12748323				7.28212	12.1048	0.733153	0.001	0.0419488
ENSG00000101945	ENST00000376687///ENST00000482260///ENST00000462786///ENST00000337852	6839		SUV39H1	suppressor of variegation 3-9 homolog 1 (Drosophila)	chrX:48695553-48737163				2.47873	4.1135	0.730762	0.0009	0.0386977
ENSG00000115756	ENST00000423674///ENST00000307845///ENST00000381765///ENST00000419810///ENST00000422133///ENST00000622018///ENST00000620771///ENST00000613496	3241		HPCAL1	hippocalcin-like 1	chr2:10302888-10427617	GO:0005509|calcium ion binding|///GO:0007165|signal transduction|///GO:0005515|protein binding|///GO:0070062|extracellular exosome|			8.85764	14.676	0.728467	0.0002	0.0133326
ENSG00000080031	ENST00000376350///ENST00000263434///ENST00000588559///ENST00000586852///ENST00000586310///ENST00000588370///ENST00000587662	5794		PTPRH	protein tyrosine phosphatase, receptor type, H	chr19:55181247-55209506	GO:0005737|cytoplasm|///GO:0004725|protein tyrosine phosphatase activity|///GO:0035335|peptidyl-tyrosine dephosphorylation|///GO:0006915|apoptotic process|///GO:0005887|integral component of plasma membrane|///GO:0016311|dephosphorylation|///GO:0006470|protein dephosphorylation|///GO:0016791|phosphatase activity|///GO:0005515|protein binding|///GO:0005001|transmembrane receptor protein tyrosine p…			14.5948	24.1416	0.726062	5e-05	0.00462339
ENSG00000142669	ENST00000270792///ENST00000319041///ENST00000614679	83442		SH3BGRL3	SH3 domain binding glutamate-rich protein like 3	chr1:26279175-26320523				152.457	252.065	0.725392	5e-05	0.00462339
ENSG00000110651	ENST00000475945///ENST00000530648///ENST00000263645///ENST00000533417///ENST00000492627///ENST00000527343///ENST00000464784///ENST00000493525///ENST00000381036///ENST00000492252///ENST00000526072///ENST00000524805///ENST00000530239///ENST00000531840///ENST00000481687///ENST00000468153///ENST00000481386	975		CD81	CD81 molecule	chr11:2328748-2397419				14.7699	24.4162	0.725174	0.0003	0.0177921
ENSG00000103187	ENST00000262428///ENST00000567278///ENST00000564057///ENST00000561707///ENST00000564662///ENST00000567786	23406		COTL1	coactosin-like F-actin binding protein 1	chr16:84565593-84618077	GO:0005737|cytoplasm|///GO:0003779|actin binding|///GO:0005622|intracellular|///GO:0005856|cytoskeleton|///GO:0005515|protein binding|///GO:0008150|biological_process|///GO:0070062|extracellular exosome|///GO:0031965|nuclear membrane|///GO:0019899|enzyme binding|///GO:0050832|defense response to fungus|			20.0568	33.1418	0.724556	5e-05	0.00462339
ENSG00000042493	ENST00000263867///ENST00000453973///ENST00000409921///ENST00000409670///ENST00000409724///ENST00000471064///ENST00000483659///ENST00000439385///ENST00000449030///ENST00000447219///ENST00000459793///ENST00000409275///ENST00000415012///ENST00000491267///ENST00000479651	822		CAPG	capping protein (actin filament), gelsolin-like	chr2:85394747-85418432				64.1676	105.897	0.722743	0.0001	0.00781773
ENSG00000147155	ENST00000495186///ENST00000276096///ENST00000498425///ENST00000446158///ENST00000414061///ENST00000466461	10682		EBP	emopamil binding protein (sterol isomerase)	chrX:48521157-48528716	GO:0016021|integral component of membrane|///GO:0007165|signal transduction|///GO:0005789|endoplasmic reticulum membrane|///GO:0004888|transmembrane signaling receptor activity|///GO:0005887|integral component of plasma membrane|///GO:0005783|endoplasmic reticulum|///GO:0001501|skeletal system development|///GO:0016125|sterol metabolic process|///GO:0047750|cholestenol delta-isomerase activity|//…			56.8276	93.7136	0.721665	5e-05	0.00462339
ENSG00000132698	ENST00000361084///ENST00000463614///ENST00000487325///ENST00000473336///ENST00000497968///ENST00000615862	57111		RAB25	RAB25, member RAS oncogene family	chr1:156061159-156070514				62.0804	102.336	0.721102	0.00025	0.0160438
ENSG00000100395	ENST00000216237///ENST00000481902///ENST00000489136///ENST00000466589///ENST00000453659///ENST00000479978///ENST00000452106///ENST00000449635///ENST00000450939	83746		L3MBTL2	l(3)mbt-like 2 (Drosophila)	chr22:41205204-41240934				3.42178	5.63707	0.720196	0.00085	0.037485
ENSG00000277791	ENST00000619426///ENST00000610434///ENST00000613870///ENST00000620309///ENST00000614132///ENST00000618159	5691		PSMB3	proteasome subunit beta 3	chr17:38752735-38764231				251.41	413.827	0.718984	5e-05	0.00462339
ENSG00000130766	ENST00000253063	83667		SESN2	sestrin 2	chr1:28259526-28282491				2.73142	4.484	0.715133	0.0005	0.0255938
ENSG00000105677	ENST00000222284///ENST00000593027///ENST00000392204///ENST00000477168///ENST00000595180///ENST00000596232///ENST00000595467///ENST00000599895///ENST00000392205	10430		TMEM147	transmembrane protein 147	chr19:35533411-35547526				30.132	49.4113	0.713544	0.00125	0.0491962
ENSG00000130821	ENST00000253122///ENST00000476466///ENST00000430077///ENST00000466243///ENST00000467402///ENST00000429147///ENST00000485324///ENST00000413787///ENST00000442457///ENST00000457723	6535		SLC6A8	solute carrier family 6 (neurotransmitter transporter), member 8	chrX:153669729-153696593				16.1537	26.4845	0.713286	0.00115	0.0465385
ENSG00000143761	ENST00000272102///ENST00000470670///ENST00000478424///ENST00000470558///ENST00000473949///ENST00000477451///ENST00000478336///ENST00000469235///ENST00000473546///ENST00000482962///ENST00000497165///ENST00000490705///ENST00000540651///ENST00000541182	375		ARF1	ADP-ribosylation factor 1	chr1:228082659-228099212				83.89	137.517	0.71304	0.0001	0.00781773
ENSG00000126432	ENST00000265462///ENST00000352435///ENST00000347941	25824		PRDX5	peroxiredoxin 5	chr11:64318087-64321811				58.8846	96.4381	0.711713	0.00105	0.0433068
ENSG00000221983	ENST00000596304///ENST00000430157///ENST00000596273///ENST00000598814///ENST00000442744///ENST00000595683///ENST00000599256///ENST00000595158///ENST00000598780///ENST00000599551///ENST00000597451///ENST00000599595///ENST00000596272///ENST00000594527	7311		UBA52	ubiquitin A-52 residue ribosomal protein fusion product 1	chr19:18571729-18621039	GO:0005615|extracellular space|///GO:0007411|axon guidance|///GO:0003735|structural constituent of ribosome|///GO:0006412|translation|///GO:0006414|translational elongation|///GO:0005634|nucleus|///GO:0005840|ribosome|///GO:0055085|transmembrane transport|///GO:0006351|transcription, DNA-templated|///GO:0007264|small GTPase mediated signal transduction|///GO:0045944|positive regulation of transcr…			224.583	367.747	0.711466	5e-05	0.00462339
ENSG00000108518	ENST00000225655///ENST00000574872///ENST00000572383	5216		PFN1	profilin 1	chr17:4945651-4957131				206.935	338.654	0.710633	5e-05	0.00462339
ENSG00000160179	ENST00000398457///ENST00000462050///ENST00000347800///ENST00000450121///ENST00000398449///ENST00000361802///ENST00000343687///ENST00000398437///ENST00000472587///ENST00000467818///ENST00000496783	9619		ABCG1	ATP-binding cassette, sub-family G (WHITE), member 1	chr21:42199688-42297244				4.97821	8.13993	0.70939	0.00035	0.0194182
ENSG00000134815	ENST00000328771///ENST00000471451///ENST00000486327///ENST00000460681	9704		DHX34	DEAH (Asp-Glu-Ala-His) box polypeptide 34	chr19:47349280-47382704				3.42264	5.59328	0.708587	0.0002	0.0133326
ENSG00000211445	ENST00000388825///ENST00000521722///ENST00000521650///ENST00000519214///ENST00000517973///ENST00000625178///ENST00000521632///ENST00000520597///ENST00000520059///ENST00000614343///ENST00000622181	2878		GPX3	glutathione peroxidase 3	chr5:151020437-151028993				14.7023	24.0255	0.708522	0.0003	0.0177921
ENSG00000102119	ENST00000369842///ENST00000369835///ENST00000486738///ENST00000428228///ENST00000485261///ENST00000494443///ENST00000468294///ENST00000492448///ENST00000471965	2010		EMD	emerin	chrX:154379196-154381523				38.529	62.947	0.708191	0.00105	0.0433068
ENSG00000108774	ENST00000346213///ENST00000547517///ENST00000551338///ENST00000552162///ENST00000546881///ENST00000550504///ENST00000550406///ENST00000550013///ENST00000393860	5878		RAB5C	RAB5C, member RAS oncogene family	chr17:42113107-42155972				28.9179	47.0815	0.703196	0.0004	0.0215661
ENSG00000091947	ENST00000589334///ENST00000587529///ENST00000585950///ENST00000592127///ENST00000590905///ENST00000586174///ENST00000591162///ENST00000206380	84336		TMEM101	transmembrane protein 101	chr17:44011187-44023946				9.13289	14.7971	0.696168	0.00025	0.0160438
ENSG00000100348	ENST00000216185///ENST00000416967///ENST00000487725///ENST00000403313///ENST00000411915	25828		TXN2	thioredoxin 2	chr22:36467035-36482030				14.1293	22.8706	0.694803	0.00115	0.0465385
ENSG00000172270	ENST00000545507///ENST00000346916///ENST00000333511///ENST00000576925///ENST00000573216///ENST00000353555///ENST00000572899///ENST00000590218///ENST00000613627///ENST00000618006///ENST00000614867///ENST00000573784///ENST00000574970///ENST00000576984///ENST00000571735///ENST00000618112	682		BSG	basigin (Ok blood group)	chr19:567209-583493				43.6095	70.4987	0.692953	0.0001	0.00781773
ENSG00000117394	ENST00000426263///ENST00000630287///ENST00000475162///ENST00000439722///ENST00000625233///ENST00000372500///ENST00000415851///ENST00000628173///ENST00000630821///ENST00000460369///ENST00000629908	6513		SLC2A1	solute carrier family 2 (facilitated glucose transporter), member 1	chr1:42925374-42983358	GO:0016021|integral component of membrane|///GO:0005215|transporter activity|///GO:0055085|transmembrane transport|///GO:0016020|membrane|///GO:0005886|plasma membrane|///GO:0005975|carbohydrate metabolic process|///GO:0005351|sugar:proton symporter activity|///GO:0015992|proton transport|///GO:0035428|hexose transmembrane transport|///GO:0046323|glucose import|///GO:0000139|Golgi membrane|///GO:…			151.621	244.794	0.691093	5e-05	0.00462339
ENSG00000204628	ENST00000511473///ENST00000504325///ENST00000514455///ENST00000509148///ENST00000502905///ENST00000507756///ENST00000511566///ENST00000507273///ENST00000509535///ENST00000504128///ENST00000508682///ENST00000376817///ENST00000512805///ENST00000504726///ENST00000511900///ENST00000513060///ENST00000512968///ENST00000510199///ENST00000502844///ENST00000507000///ENST00000514183///ENST00000502548///ENS…	10399		GNB2L1	guanine nucleotide binding protein (G protein), beta polypeptide 2-like 1	chr5:181236908-181272307				660.664	1066.34	0.690678	0.0007	0.0325386
ENSG00000206503	ENST00000396634///ENST00000376806///ENST00000496081///ENST00000376802///ENST00000495183///ENST00000479320///ENST00000461903///ENST00000376809	3105		HLA-A	major histocompatibility complex, class I, A	chr6:29941259-29945884				112.078	180.436	0.686983	5e-05	0.00462339
ENSG00000204227	ENST00000374656///ENST00000478431	6015		RING1	ring finger protein 1	chr6:33208494-33212722	GO:0008270|zinc ion binding|///GO:0046872|metal ion binding|///GO:0005634|nucleus|///GO:0006351|transcription, DNA-templated|///GO:0005737|cytoplasm|///GO:0045892|negative regulation of transcription, DNA-templated|///GO:0005654|nucleoplasm|///GO:0016874|ligase activity|///GO:0005515|protein binding|///GO:0044267|cellular protein metabolic process|///GO:0016925|protein sumoylation|///GO:0043687|p…			8.25867	13.2869	0.686019	0.00055	0.0274187
ENSG00000158710	ENST00000368096///ENST00000368097///ENST00000478033///ENST00000320307///ENST00000397334	8407		TAGLN2	transgelin 2	chr1:159918106-159925732				164.863	265.064	0.685078	5e-05	0.00462339
ENSG00000188229	ENST00000340384///ENST00000604929	10383		TUBB4B	tubulin, beta 4B class IVb	chr9:137241212-137247770				50.9382	81.8523	0.684273	5e-05	0.00462339
ENSG00000099812	ENST00000215582///ENST00000614180	126353		MISP	mitotic spindle positioning	chr19:751125-764318				5.71512	9.17326	0.68265	0.0005	0.0255938
ENSG00000269926	ENST00000491934					chr10:72273919-72276036				71.0513	113.922	0.681108	0.0002	0.0133326
ENSG00000204386	ENST00000495807///ENST00000480384///ENST00000491768///ENST00000375631	4758		NEU1	sialidase 1 (lysosomal sialidase)	chr6:31857658-31862906	GO:0016021|integral component of membrane|///GO:0008152|metabolic process|///GO:0004308|exo-alpha-sialidase activity|///GO:0005764|lysosome|///GO:0016020|membrane|///GO:0043231|intracellular membrane-bounded organelle|///GO:0005886|plasma membrane|///GO:0016023|cytoplasmic membrane-bounded vesicle|///GO:0030054|cell junction|///GO:0006665|sphingolipid metabolic process|///GO:0018279|protein N-lin…			28.845	46.1483	0.677955	5e-05	0.00462339
ENSG00000103257	ENST00000565644///ENST00000261622///ENST00000563489	8140		SLC7A5	solute carrier family 7 (amino acid transporter light chain, L system), member 5	chr16:87830022-87869488	GO:0016020|membrane|///GO:0098655|cation transmembrane transport|///GO:0003333|amino acid transmembrane transport|///GO:0015297|antiporter activity|///GO:0015807|L-amino acid transport|///GO:1902475|L-alpha-amino acid transmembrane transport|///GO:0005887|integral component of plasma membrane|///GO:0015171|amino acid transmembrane transporter activity|///GO:0015190|L-leucine transmembrane transpo…			14.8479	23.7415	0.677151	5e-05	0.00462339
ENSG00000170315	ENST00000577958///ENST00000302182///ENST00000577640///ENST00000535788///ENST00000578649///ENST00000395839///ENST00000395837///ENST00000578706///ENST00000614404	7314		UBB	ubiquitin B	chr17:16380797-16382745				169.415	270.494	0.675038	5e-05	0.00462339
ENSG00000142910	ENST00000271064///ENST00000461030///ENST00000466998///ENST00000478398///ENST00000481165///ENST00000468635///ENST00000498429///ENST00000463112///ENST00000480586///ENST00000457433///ENST00000537531	64129		TINAGL1	tubulointerstitial nephritis antigen-like 1	chr1:31576484-31587686	GO:0006508|proteolysis|///GO:0005615|extracellular space|///GO:0005576|extracellular region|///GO:0006955|immune response|///GO:0016197|endosomal transport|///GO:0005201|extracellular matrix structural constituent|///GO:0007155|cell adhesion|///GO:0031012|extracellular matrix|///GO:0005044|scavenger receptor activity|///GO:0006898|receptor-mediated endocytosis|///GO:0008234|cysteine-type peptidas…			52.7087	84.0394	0.673025	0.00085	0.037485
ENSG00000167615	ENST00000326764///ENST00000439657///ENST00000376514///ENST00000436479///ENST00000443957///ENST00000610347///ENST00000462541///ENST00000421200///ENST00000616932	114823		LENG8	leukocyte receptor cluster (LRC) member 8	chr19:54444812-54463711				23.6856	37.7494	0.672442	0.00015	0.0109781
ENSG00000167792	ENST00000322776///ENST00000532303///ENST00000532244///ENST00000528328///ENST00000529927///ENST00000524876///ENST00000524838///ENST00000532343///ENST00000415352///ENST00000528548///ENST00000532260///ENST00000530014///ENST00000530103///ENST00000525086///ENST00000534139///ENST00000533075///ENST00000529867///ENST00000526138///ENST00000530638///ENST00000528314///ENST00000528377///ENST00000526770///ENS…	4723		NDUFV1	NADH dehydrogenase (ubiquinone) flavoprotein 1, 51kDa	chr11:67606851-67612535				49.5709	78.9421	0.671302	0.0003	0.0177921
ENSG00000126391	ENST00000317568///ENST00000531296///ENST00000528854///ENST00000533782///ENST00000355991///ENST00000416776///ENST00000526201///ENST00000525156///ENST00000531151	83786		FRMD8	FERM domain containing 8	chr11:65386598-65413525				4.7077	7.49447	0.670804	0.0004	0.0215661
ENSG00000177951	ENST00000410108///ENST00000325147///ENST00000382762///ENST00000529614///ENST00000332865///ENST00000486280///ENST00000479463	51272		BET1L	Bet1 golgi vesicular membrane trafficking protein-like	chr11:127203-207428	GO:0005515|protein binding|///GO:0016021|integral component of membrane|///GO:0016020|membrane|///GO:0015031|protein transport|///GO:0000139|Golgi membrane|///GO:0005768|endosome|///GO:0005794|Golgi apparatus|///GO:0005484|SNAP receptor activity|///GO:0031201|SNARE complex|///GO:0061025|membrane fusion|///GO:0042147|retrograde transport, endosome to Golgi|///GO:2000156|regulation of retrograde ve…			12.9894	20.6722	0.670354	0.0001	0.00781773
ENSG00000096433	ENST00000374316///ENST00000605930	3710		ITPR3	inositol 1,4,5-trisphosphate receptor, type 3	chr6:33620364-33711727	GO:0007186|G-protein coupled receptor signaling pathway|///GO:0055085|transmembrane transport|///GO:0005737|cytoplasm|///GO:0016020|membrane|///GO:0051260|protein homooligomerization|///GO:0007165|signal transduction|///GO:0005886|plasma membrane|///GO:0005829|cytosol|///GO:0005789|endoplasmic reticulum membrane|///GO:0030168|platelet activation|///GO:0070588|calcium ion transmembrane transport|/…			11.0711	17.6174	0.670202	5e-05	0.00462339
ENSG00000110080	ENST00000534733///ENST00000227495///ENST00000531217///ENST00000444328///ENST00000530591///ENST00000534083///ENST00000528605///ENST00000526311///ENST00000528858///ENST00000534452///ENST00000392669///ENST00000526756///ENST00000526727///ENST00000449406///ENST00000532243///ENST00000534457///ENST00000524834///ENST00000524860///ENST00000533826///ENST00000356132	6484		ST3GAL4	ST3 beta-galactoside alpha-2,3-sialyltransferase 4	chr11:126355639-127006058				42.755	68.0354	0.670194	5e-05	0.00462339
ENSG00000104529	ENST00000532400///ENST00000529576///ENST00000530109///ENST00000527741///ENST00000532741///ENST00000526838///ENST00000442189///ENST00000528610///ENST00000533833///ENST00000395119///ENST00000529272///ENST00000529007///ENST00000531621///ENST00000524624///ENST00000524397///ENST00000534380///ENST00000528382///ENST00000534377///ENST00000526786///ENST00000533204///ENST00000530191///ENST00000530616///ENS…	1936		EEF1D	eukaryotic translation elongation factor 1 delta (guanine nucleotide exchange protein)	chr8:143573489-143603224				126.455	201.042	0.668873	0.0012	0.0476647
ENSG00000181830	ENST00000442528///ENST00000526817///ENST00000314134///ENST00000530471	55343		SLC35C1	solute carrier family 35 (GDP-fucose transporter), member C1	chr11:45804071-45813015				4.18194	6.64644	0.66841	0.0001	0.00781773
ENSG00000105220	ENST00000587521///ENST00000587384///ENST00000592277///ENST00000415930///ENST00000588991///ENST00000592144///ENST00000589504///ENST00000590375///ENST00000356487///ENST00000589399///ENST00000589640///ENST00000591204///ENST00000586425///ENST00000590362///ENST00000589985///ENST00000586392///ENST00000586077	2821		GPI	glucose-6-phosphate isomerase	chr19:34359479-34428273				154.035	244.416	0.666083	5e-05	0.00462339
ENSG00000179632	ENST00000322428///ENST00000534585///ENST00000532522///ENST00000527572///ENST00000527058///ENST00000534811	84232		MAF1	MAF1 homolog, negative regulator of RNA polymerase III	chr8:144098632-144118315	GO:0005634|nucleus|///GO:0006351|transcription, DNA-templated|///GO:0005737|cytoplasm|///GO:0005622|intracellular|///GO:0005813|centrosome|///GO:0043231|intracellular membrane-bounded organelle|///GO:0005730|nucleolus|///GO:0005654|nucleoplasm|///GO:0000994|RNA polymerase III core binding|///GO:0016480|negative regulation of transcription from RNA polymerase III promoter|///GO:0070217|transcripti…			23.6344	37.4806	0.665254	0.00055	0.0274187
ENSG00000146701	ENST00000461263///ENST00000315758///ENST00000443006///ENST00000461665///ENST00000490105///ENST00000432020///ENST00000492663///ENST00000424167	4191		MDH2	malate dehydrogenase 2, NAD (mitochondrial)	chr7:76048050-76067508				51.2303	80.8463	0.658185	5e-05	0.00462339
ENSG00000166016	ENST00000435224///ENST00000530814	25841		ABTB2	ankyrin repeat and BTB (POZ) domain containing 2	chr11:34150987-34358008				3.72484	5.86422	0.65476	0.0003	0.0177921
ENSG00000111669	ENST00000229270///ENST00000396705///ENST00000488464///ENST00000493987///ENST00000462761///ENST00000495834///ENST00000482209///ENST00000474253///ENST00000613953///ENST00000535434	7167		TPI1	triosephosphate isomerase 1	chr12:6867118-6923698				455.503	716.715	0.653941	0.0003	0.0177921
ENSG00000101255	ENST00000615226///ENST00000217233///ENST00000449710///ENST00000422053	57761		TRIB3	tribbles pseudokinase 3	chr20:362834-397559				35.7121	56.0537	0.650398	5e-05	0.00462339
ENSG00000089157	ENST00000392514///ENST00000551217///ENST00000551150///ENST00000552292///ENST00000313104///ENST00000546989///ENST00000552461///ENST00000549098///ENST00000551258///ENST00000546990///ENST00000547475///ENST00000547211///ENST00000547173///ENST00000550856///ENST00000548568///ENST00000546564///ENST00000547191///ENST00000550296///ENST00000552902///ENST00000548495///ENST00000550423///ENST00000551914///ENS…	6175		RPLP0	ribosomal protein, large, P0	chr12:120196685-120201235				574.579	901.11	0.649196	5e-05	0.00462339
ENSG00000197728	ENST00000356464///ENST00000552361///ENST00000548590	6231///101929876		RPS26	ribosomal protein S26///RPS26	chr12:56041852-56044675				98.35	153.72	0.644305	0.0006	0.0289871
ENSG00000116604	ENST00000464356///ENST00000348159///ENST00000360595///ENST00000475587///ENST00000493077///ENST00000489057///ENST00000368240	4209		MEF2D	myocyte enhancer factor 2D	chr1:156463726-156500828				3.12179	4.87015	0.641592	0.00065	0.0307971
ENSG00000133321	ENST00000537871///ENST00000439013///ENST00000255688///ENST00000544107///ENST00000354445	5920		RARRES3	retinoic acid receptor responder (tazarotene induced) 3	chr11:63536808-63546462				58.9933	91.5107	0.633391	0.00035	0.0194182
ENSG00000188522	ENST00000388995///ENST00000399096///ENST00000580115///ENST00000345041	644815		FAM83G	family with sequence similarity 83, member G	chr17:18950344-19047637				2.40487	3.72822	0.632526	0.0011	0.0451525
ENSG00000172531	ENST00000312989///ENST00000532446///ENST00000526510///ENST00000376745///ENST00000358239///ENST00000532279///ENST00000527663///ENST00000537694///ENST00000529724///ENST00000546202///ENST00000542876	5499		PPP1CA	protein phosphatase 1, catalytic subunit, alpha isozyme	chr11:67317870-67425607				65.6295	101.644	0.63111	0.00065	0.0307971
ENSG00000060971	ENST00000451419///ENST00000333167///ENST00000301810///ENST00000411549///ENST00000469559///ENST00000480865///ENST00000450296///ENST00000452171///ENST00000469600///ENST00000421218///ENST00000440176///ENST00000423611///ENST00000447223///ENST00000418880///ENST00000465181///ENST00000484284///ENST00000460424///ENST00000489559///ENST00000627515///ENST00000625927	30		ACAA1	acetyl-CoA acyltransferase 1	chr3:38039204-38137242	GO:0008152|metabolic process|///GO:0016020|membrane|///GO:0043231|intracellular membrane-bounded organelle|///GO:0003824|catalytic activity|///GO:0005515|protein binding|///GO:0016747|transferase activity, transferring acyl groups other than amino-acyl groups|///GO:0005777|peroxisome|///GO:0006635|fatty acid beta-oxidation|///GO:0044255|cellular lipid metabolic process|///GO:0044281|small molecul…			18.0109	27.8861	0.630674	0.00075	0.03449
ENSG00000125743	ENST00000342669///ENST00000585392///ENST00000587367///ENST00000588599///ENST00000391932///ENST00000588301///ENST00000590212///ENST00000587579	6633		SNRPD2	small nuclear ribonucleoprotein D2 polypeptide 16.5kDa	chr19:45687453-45703989				239.655	371.002	0.630468	5e-05	0.00462339
ENSG00000116521	ENST00000478737///ENST00000302631///ENST00000355379///ENST00000472397///ENST00000490999///ENST00000465312///ENST00000462151///ENST00000497470///ENST00000480219	10067		SCAMP3	secretory carrier membrane protein 3	chr1:155255978-155262430				22.8716	35.3455	0.627974	0.00085	0.037485
ENSG00000184076	ENST00000330029///ENST00000401406///ENST00000616603	29796		UQCR10	ubiquinol-cytochrome c reductase, complex III subunit X	chr22:29767368-29770413				47.8246	73.792	0.625711	0.0008	0.0358313
ENSG00000197756	ENST00000491306///ENST00000478153///ENST00000490649///ENST00000487233///ENST00000600880///ENST00000446558///ENST00000420712///ENST00000359681///ENST00000456586///ENST00000427280///ENST00000598925///ENST00000441179///ENST00000624436	6168		RPL37A	ribosomal protein L37a	chr2:216385287-216579180				1164.78	1791.81	0.621363	5e-05	0.00462339
ENSG00000147403	ENST00000492572///ENST00000369817///ENST00000479366///ENST00000436473///ENST00000344746///ENST00000489200///ENST00000491035///ENST00000458500///ENST00000485196///ENST00000482732///ENST00000467168///ENST00000406022///ENST00000451365///ENST00000449494///ENST00000427682///ENST00000428169///ENST00000424325///ENST00000618723	6134		RPL10	ribosomal protein L10	chrX:154389954-154421726	GO:0003735|structural constituent of ribosome|///GO:0006412|translation|///GO:0006414|translational elongation|///GO:0005840|ribosome|///GO:0016020|membrane|///GO:0005622|intracellular|///GO:0005829|cytosol|///GO:0005783|endoplasmic reticulum|///GO:0006413|translational initiation|///GO:0006614|SRP-dependent cotranslational protein targeting to membrane|///GO:0006415|translational termination|///…			1104.77	1699.25	0.621156	5e-05	0.00462339
ENSG00000169100	ENST00000381401///ENST00000475167///ENST00000484026	293		SLC25A6	solute carrier family 25 (mitochondrial carrier; adenine nucleotide translocator), member 6	chrX:1386151-1392724	GO:0016021|integral component of membrane|///GO:0005634|nucleus|///GO:0005739|mitochondrion|///GO:0055085|transmembrane transport|///GO:0005743|mitochondrial inner membrane|///GO:0006915|apoptotic process|///GO:0006626|protein targeting to mitochondrion|///GO:0005515|protein binding|///GO:0005744|mitochondrial inner membrane presequence translocase complex|///GO:0044267|cellular protein metabolic…			12.3227	18.9438	0.620405	0.0002	0.0133326
ENSG00000130724	ENST00000600006///ENST00000600118///ENST00000601220///ENST00000312547///ENST00000596708///ENST00000597209///ENST00000600804///ENST00000597848	27243		CHMP2A	charged multivesicular body protein 2A	chr19:58551565-58555124				59.646	91.3954	0.615698	0.0002	0.0133326
ENSG00000105193	ENST00000599539///ENST00000339471///ENST00000251453///ENST00000601655///ENST00000602153///ENST00000601390///ENST00000595386///ENST00000599705	6217		RPS16	ribosomal protein S16	chr19:39433206-39435948				745.281	1139.63	0.612709	5e-05	0.00462339
ENSG00000063177	ENST00000552347///ENST00000549920///ENST00000547897///ENST00000549533///ENST00000084795///ENST00000550645///ENST00000552588///ENST00000551749///ENST00000547892///ENST00000546623///ENST00000549370///ENST00000549273///ENST00000550973///ENST00000552705///ENST00000552851///ENST00000550671	6141		RPL18	ribosomal protein L18	chr19:48615327-48637438	GO:0003723|RNA binding|///GO:0003735|structural constituent of ribosome|///GO:0006412|translation|///GO:0006414|translational elongation|///GO:0005634|nucleus|///GO:0005840|ribosome|///GO:0005737|cytoplasm|///GO:0016020|membrane|///GO:0005622|intracellular|///GO:0005730|nucleolus|///GO:0005829|cytosol|///GO:0006413|translational initiation|///GO:0006614|SRP-dependent cotranslational protein targe…			513.476	783.076	0.608855	5e-05	0.00462339
ENSG00000149428	ENST00000617285///ENST00000612687///ENST00000621959///ENST00000527738///ENST00000531682///ENST00000543287///ENST00000530473///ENST00000531694///ENST00000534233///ENST00000526656///ENST00000531968///ENST00000532421///ENST00000533381///ENST00000527038///ENST00000622474///ENST00000529174///ENST00000530467///ENST00000610597///ENST00000526354///ENST00000532519///ENST00000614711///ENST00000614668	10525		HYOU1	hypoxia up-regulated 1	chr11:119044187-119057202				60.4679	92.1617	0.607999	0.00035	0.0194182
ENSG00000111640	ENST00000229239///ENST00000496049///ENST00000396856///ENST00000492719///ENST00000396861///ENST00000474249///ENST00000466588///ENST00000396859///ENST00000466525///ENST00000396858///ENST00000619601	2597		GAPDH	glyceraldehyde-3-phosphate dehydrogenase	chr12:6533926-6538374	GO:0005634|nucleus|///GO:0005737|cytoplasm|///GO:0016020|membrane|///GO:0008017|microtubule binding|///GO:0043231|intracellular membrane-bounded organelle|///GO:0055114|oxidation-reduction process|///GO:0005886|plasma membrane|///GO:0005829|cytosol|///GO:0005975|carbohydrate metabolic process|///GO:0016620|oxidoreductase activity, acting on the aldehyde or oxo group of donors, NAD or NADP as acce…			894.194	1362.07	0.60714	5e-05	0.00462339
ENSG00000142534	ENST00000600027///ENST00000599167///ENST00000270625///ENST00000602252///ENST00000596873///ENST00000594493///ENST00000601216///ENST00000599561///ENST00000601306	6205		RPS11	ribosomal protein S11	chr19:49496364-49499689	GO:0003735|structural constituent of ribosome|///GO:0006412|translation|///GO:0019843|rRNA binding|///GO:0006414|translational elongation|///GO:0005840|ribosome|///GO:0005737|cytoplasm|///GO:0016020|membrane|///GO:0005622|intracellular|///GO:0022627|cytosolic small ribosomal subunit|///GO:0005730|nucleolus|///GO:0005829|cytosol|///GO:0006413|translational initiation|///GO:0006614|SRP-dependent co…			2065.54	3142.27	0.605291	5e-05	0.00462339
ENSG00000182704	ENST00000533752///ENST00000333090///ENST00000525167///ENST00000527881///ENST00000612930	25987		TSKU	tsukushi, small leucine rich proteoglycan	chr11:76782250-76798154	GO:0005515|protein binding|///GO:0005615|extracellular space|///GO:0010468|regulation of gene expression|///GO:0043010|camera-type eye development|///GO:0021670|lateral ventricle development|///GO:0021540|corpus callosum morphogenesis|///GO:0030178|negative regulation of Wnt signaling pathway|///GO:0021960|anterior commissure morphogenesis|///GO:0061073|ciliary body morphogenesis|			10.974	16.6727	0.603395	0.0002	0.0133326
ENSG00000148303	ENST00000323345///ENST00000496554///ENST00000463740///ENST00000426651///ENST00000468019///ENST00000485706///ENST00000315731///ENST00000489392///ENST00000492798	6130		RPL7A	ribosomal protein L7a	chr9:133348213-133351426				740.058	1123.63	0.602463	0.0001	0.00781773
ENSG00000007866	ENST00000402886///ENST00000338863///ENST00000433586	7005		TEAD3	TEA domain family member 3	chr6:35473596-35497076				5.51837	8.377	0.602192	0.00115	0.0465385
ENSG00000137331	ENST00000376377///ENST00000259874	8870		IER3	immediate early response 3	chr6:30742928-30744554				34.7694	52.7197	0.600526	0.00015	0.0109781
ENSG00000168003	ENST00000377890///ENST00000377891///ENST00000377889///ENST00000535296///ENST00000538084///ENST00000544377///ENST00000338663///ENST00000541372///ENST00000539458///ENST00000537508///ENST00000541649///ENST00000537839///ENST00000539891///ENST00000538682///ENST00000546253///ENST00000536981///ENST00000457660///ENST00000546312///ENST00000541425///ENST00000542922///ENST00000535768///ENST00000539507///ENS…	6520		SLC3A2	solute carrier family 3 (amino acid transporter heavy chain), member 2	chr11:62856101-62888875				299.222	452.79	0.597627	5e-05	0.00462339
ENSG00000166508	ENST00000489841///ENST00000343023///ENST00000485286///ENST00000303887///ENST00000491245///ENST00000493352///ENST00000463722///ENST00000425308///ENST00000467516///ENST00000465688///ENST00000465738///ENST00000621318///ENST00000354230	4176		MCM7	minichromosome maintenance complex component 7	chr7:100092727-100128498				60.1776	91.05	0.597433	0.0011	0.0451525
ENSG00000157593	ENST00000495706///ENST00000393810///ENST00000393812///ENST00000538577///ENST00000537814///ENST00000615337///ENST00000619636	347734		SLC35B2	solute carrier family 35 (adenosine 3'-phospho 5'-phosphosulfate transporter), member B2	chr6:44254095-44257890				29.3633	44.4177	0.59712	0.0003	0.0177921
ENSG00000182117	ENST00000328848///ENST00000557912	55505		NOP10	NOP10 ribonucleoprotein	chr15:34341712-34343177				137.613	208.153	0.597029	0.0003	0.0177921
ENSG00000167526	ENST00000311528///ENST00000491523///ENST00000563749///ENST00000484610///ENST00000563270///ENST00000567815///ENST00000487034///ENST00000562879///ENST00000565571///ENST00000452368///ENST00000467736///ENST00000393099///ENST00000399461///ENST00000570149///ENST00000472354	6137		RPL13	ribosomal protein L13	chr16:89560656-89566828				376.414	566.276	0.589185	5e-05	0.00462339
ENSG00000125971	ENST00000357156///ENST00000480759///ENST00000300469///ENST00000374846	83658		DYNLRB1	dynein, light chain, roadblock-type 1	chr20:34516408-34540958	GO:0008152|metabolic process|///GO:0003777|microtubule motor activity|///GO:0007018|microtubule-based movement|///GO:0005737|cytoplasm|///GO:0016020|membrane|///GO:0005874|microtubule|///GO:0005813|centrosome|///GO:0006810|transport|///GO:0072372|primary cilium|///GO:0005868|cytoplasmic dynein complex|///GO:0005515|protein binding|///GO:0006996|organelle organization|///GO:0097542|ciliary tip|///…			100.528	150.345	0.580684	0.00025	0.0160438
ENSG00000197249	ENST00000440909///ENST00000393087///ENST00000489769///ENST00000393088///ENST00000404814///ENST00000449399///ENST00000402629///ENST00000554720///ENST00000556091///ENST00000557492///ENST00000556955///ENST00000553327///ENST00000557118///ENST00000555289///ENST00000557361///ENST00000557093///ENST00000437397///ENST00000355814///ENST00000448921	5265		SERPINA1	serpin peptidase inhibitor, clade A (alpha-1 antiproteinase, antitrypsin), member 1	chr14:94376746-94390693				88.5868	131.838	0.5736	0.0007	0.0325386
ENSG00000135926	ENST00000258412///ENST00000465082///ENST00000444881///ENST00000445635///ENST00000437694///ENST00000439306///ENST00000492966///ENST00000429501///ENST00000466012///ENST00000425694///ENST00000476429///ENST00000495113///ENST00000418569///ENST00000440422///ENST00000444183///ENST00000453776///ENST00000444000///ENST00000453281///ENST00000451181///ENST00000434015///ENST00000413976///ENST00000420341///ENS…	64114		TMBIM1	transmembrane BAX inhibitor motif containing 1	chr2:218270391-218368099				127.16	189.22	0.573423	5e-05	0.00462339
ENSG00000162344	ENST00000294312	9965		FGF19	fibroblast growth factor 19	chr11:69698231-69704642				47.7626	71.0556	0.573066	5e-05	0.00462339
ENSG00000196352	ENST00000367064///ENST00000367063///ENST00000391921///ENST00000488171///ENST00000314754///ENST00000343420///ENST00000465534///ENST00000476590///ENST00000635614///ENST00000634386///ENST00000367067	1604		CD55	CD55 molecule, decay accelerating factor for complement (Cromer blood group)	chr1:207321507-207360966				67.3371	100.07	0.571534	0.0004	0.0215661
ENSG00000162522	ENST00000401073///ENST00000468130///ENST00000373481///ENST00000294521///ENST00000373480	57648		KIAA1522	KIAA1522	chr1:32741884-32774970				24.0774	35.7771	0.571359	0.001	0.0419488
ENSG00000092841	ENST00000550697///ENST00000548580///ENST00000550184///ENST00000552297///ENST00000293422///ENST00000348108///ENST00000549017///ENST00000547703///ENST00000549566///ENST00000536128///ENST00000547649///ENST00000548725///ENST00000547408///ENST00000551589///ENST00000550639///ENST00000546630///ENST00000549392///ENST00000548400///ENST00000548293///ENST00000546845///ENST00000551954	4637		MYL6	myosin, light chain 6, alkali, smooth muscle and non-muscle	chr12:56150795-56190284				560.801	832.277	0.569576	0.0006	0.0289871
ENSG00000125835	ENST00000381342///ENST00000438552///ENST00000474384///ENST00000339610	6628		SNRPB	small nuclear ribonucleoprotein polypeptides B and B1	chr20:2461633-2524702				56.6389	83.9022	0.566917	0.0006	0.0289871
ENSG00000071553	ENST00000369762///ENST00000422890///ENST00000449556///ENST00000439372///ENST00000446552///ENST00000455205///ENST00000429585///ENST00000491569///ENST00000484908///ENST00000619046	537		ATP6AP1	ATPase, H+ transporting, lysosomal accessory protein 1	chrX:154428631-154436516				37.3339	55.0775	0.560975	0.00025	0.0160438
ENSG00000271303	ENST00000381962	140809		SRXN1	sulfiredoxin 1	chr20:646614-676179				35.9973	52.9975	0.558037	0.00035	0.0194182
ENSG00000198959	ENST00000361475///ENST00000469269///ENST00000468262///ENST00000474777///ENST00000373403///ENST00000453095	7052		TGM2	transglutaminase 2	chr20:38033545-38166578	GO:0046872|metal ion binding|///GO:0005739|mitochondrion|///GO:0005829|cytosol|///GO:0043065|positive regulation of apoptotic process|///GO:0005783|endoplasmic reticulum|///GO:0003810|protein-glutamine gamma-glutamyltransferase activity|///GO:0018149|peptide cross-linking|///GO:0005515|protein binding|///GO:0070062|extracellular exosome|///GO:0005925|focal adhesion|///GO:0031226|intrinsic compone…			75.5964	111.17	0.556375	0.0009	0.0386977
ENSG00000167996	ENST00000529191///ENST00000529631///ENST00000530019///ENST00000273550///ENST00000532829///ENST00000534180///ENST00000526640///ENST00000532601///ENST00000534719///ENST00000533138///ENST00000529548///ENST00000620041	2495		FTH1	ferritin, heavy polypeptide 1	chr11:61949820-61967660				4997.22	7333.03	0.553284	5e-05	0.00462339
ENSG00000172757	ENST00000530157///ENST00000527752///ENST00000525710///ENST00000525451///ENST00000530945///ENST00000527344///ENST00000531407///ENST00000524553///ENST00000534769///ENST00000531413///ENST00000532134///ENST00000530413///ENST00000534784///ENST00000526975///ENST00000308162	1072		CFL1	cofilin 1 (non-muscle)	chr11:65823021-65873592	GO:0005615|extracellular space|///GO:0007411|axon guidance|///GO:0005634|nucleus|///GO:0005737|cytoplasm|///GO:0003779|actin binding|///GO:0016020|membrane|///GO:0005622|intracellular|///GO:0009615|response to virus|///GO:0048013|ephrin receptor signaling pathway|///GO:0061001|regulation of dendritic spine morphogenesis|///GO:0043066|negative regulation of apoptotic process|///GO:0030168|platelet…			508.097	743.801	0.549814	0.0003	0.0177921
ENSG00000173113	ENST00000535750///ENST00000535126///ENST00000544844///ENST00000537918///ENST00000308774///ENST00000539854	51504		TRMT112	tRNA methyltransferase 11-2 homolog (S. cerevisiae)	chr11:64305571-64318084	GO:0008033|tRNA processing|///GO:0005515|protein binding|///GO:0070062|extracellular exosome|///GO:0006400|tRNA modification|///GO:0010467|gene expression|///GO:0043234|protein complex|///GO:0008276|protein methyltransferase activity|///GO:0030488|tRNA methylation|///GO:0018364|peptidyl-glutamine methylation|///GO:0070476|rRNA (guanine-N7)-methylation|			111.67	163.286	0.548162	0.001	0.0419488
ENSG00000105202	ENST00000595545///ENST00000221801///ENST00000593503///ENST00000594443///ENST00000597224///ENST00000601274///ENST00000597634///ENST00000598417///ENST00000599159///ENST00000594309///ENST00000599134///ENST00000626009	2091		FBL	fibrillarin	chr19:39834457-39846414	GO:0003723|RNA binding|///GO:0006364|rRNA processing|///GO:0032040|small-subunit processome|///GO:0008168|methyltransferase activity|///GO:0008033|tRNA processing|///GO:0031167|rRNA methylation|///GO:0000494|box C/D snoRNA 3'-end processing|///GO:0008649|rRNA methyltransferase activity|///GO:0031428|box C/D snoRNP complex|///GO:0005634|nucleus|///GO:0016020|membrane|///GO:0005730|nucleolus|///GO:…			250.06	365.615	0.548051	0.0004	0.0215661
ENSG00000150991	ENST00000536769///ENST00000538617///ENST00000339647///ENST00000541272///ENST00000540351///ENST00000541645///ENST00000535131///ENST00000544481///ENST00000546271///ENST00000540700///ENST00000535859///ENST00000536661///ENST00000542416///ENST00000546120	7316		UBC	ubiquitin C	chr12:124911603-124917368				836.817	1218.06	0.541606	0.00045	0.0234532
ENSG00000142937	ENST00000497035///ENST00000396651///ENST00000372209///ENST00000470475///ENST00000485390///ENST00000464658///ENST00000484599///ENST00000474582	6202		RPS8	ribosomal protein S8	chr1:44739817-44778779				753.786	1096.03	0.540064	0.0008	0.0358313
ENSG00000112473	ENST00000444757///ENST00000374675///ENST00000374677///ENST00000463972///ENST00000617885	7922		SLC39A7	solute carrier family 39 (zinc transporter), member 7	chr6:33193587-33204439	GO:0016021|integral component of membrane|///GO:0055085|transmembrane transport|///GO:0016020|membrane|///GO:0030001|metal ion transport|///GO:0046873|metal ion transmembrane transporter activity|///GO:0005789|endoplasmic reticulum membrane|///GO:0005783|endoplasmic reticulum|///GO:0005654|nucleoplasm|///GO:0005794|Golgi apparatus|///GO:0005515|protein binding|///GO:0005385|zinc ion transmembrane…			72.8242	105.813	0.53903	0.0012	0.0476647
ENSG00000084623	ENST00000355082///ENST00000373586///ENST00000489353///ENST00000471486///ENST00000483517///ENST00000474371	8668		EIF3I	eukaryotic translation initiation factor 3, subunit I	chr1:32209093-32231604				119.508	173.637	0.538963	0.0003	0.0177921
ENSG00000213719	ENST00000375784///ENST00000375779///ENST00000375780///ENST00000395892///ENST00000616760	1192		CLIC1	chloride intracellular channel 1	chr6:31727037-31739763				283.53	411.159	0.536192	0.0001	0.00781773
ENSG00000102178	ENST00000369660///ENST00000421431///ENST00000369653///ENST00000477777///ENST00000417913///ENST00000481237///ENST00000630530	8266		UBL4A	ubiquitin-like 4A	chrX:154483716-154486670				16.4755	23.7011	0.524629	0.00075	0.03449
ENSG00000137409	ENST00000373616///ENST00000373627///ENST00000471737///ENST00000418541///ENST00000460219///ENST00000492754///ENST00000538808	23787		MTCH1	mitochondrial carrier 1	chr6:36968140-36986298				47.8102	68.6547	0.522038	0.0003	0.0177921
ENSG00000167642	ENST00000590510///ENST00000301244///ENST00000587090///ENST00000454580///ENST00000587516///ENST00000590210///ENST00000592007///ENST00000585357///ENST00000589749///ENST00000590738///ENST00000587334	10653		SPINT2	serine peptidase inhibitor, Kunitz type, 2	chr19:38244034-38305009				379.863	544.333	0.51901	0.0001	0.00781773
ENSG00000197956	ENST00000496817///ENST00000368719///ENST00000368720///ENST00000462776///ENST00000462951	6277		S100A6	S100 calcium binding protein A6	chr1:153533602-153536244	GO:0005509|calcium ion binding|///GO:0005634|nucleus|///GO:0005737|cytoplasm|///GO:0042803|protein homodimerization activity|///GO:0007165|signal transduction|///GO:0005829|cytosol|///GO:0031234|extrinsic component of cytoplasmic side of plasma membrane|///GO:0048471|perinuclear region of cytoplasm|///GO:0007409|axonogenesis|///GO:0005515|protein binding|///GO:0070062|extracellular exosome|///GO:…			1104.65	1576.3	0.512948	5e-05	0.00462339
ENSG00000013275	ENST00000157812///ENST00000593455///ENST00000455878///ENST00000601697///ENST00000596386///ENST00000601194	5704		PSMC4	proteasome 26S subunit, ATPase 4	chr19:39971004-39981441				56.6421	79.5595	0.49016	0.0005	0.0255938
ENSG00000130985	ENST00000377351///ENST00000412206///ENST00000427561///ENST00000442035///ENST00000457753///ENST00000335972///ENST00000451702///ENST00000490869///ENST00000377269	7317		UBA1	ubiquitin-like modifier activating enzyme 1	chrX:47190860-47215128				55.1058	77.3689	0.48955	0.00055	0.0274187
ENSG00000108179	ENST00000498681///ENST00000472580///ENST00000225174///ENST00000492149///ENST00000448165	10105		PPIF	peptidylprolyl isomerase F	chr10:79347468-79355337	GO:0005739|mitochondrion|///GO:0000413|protein peptidyl-prolyl isomerization|///GO:0003755|peptidyl-prolyl cis-trans isomerase activity|///GO:0006457|protein folding|///GO:0005759|mitochondrial matrix|///GO:0008637|apoptotic mitochondrial changes|///GO:0016020|membrane|///GO:2001243|negative regulation of intrinsic apoptotic signaling pathway|///GO:0043066|negative regulation of apoptotic process…			36.9942	51.218	0.469352	0.0012	0.0476647
ENSG00000254772	ENST00000329251///ENST00000525340///ENST00000524420///ENST00000532986	1937		EEF1G	eukaryotic translation elongation factor 1 gamma	chr11:62559600-62592177				645.363	875.899	0.440653	0.0003	0.0177921
ENSG00000108298	ENST00000225430///ENST00000579374///ENST00000580333///ENST00000579260///ENST00000582193///ENST00000585199///ENST00000577741///ENST00000577759	6143		RPL19	ribosomal protein L19	chr17:39200282-39204727	GO:0003723|RNA binding|///GO:0003735|structural constituent of ribosome|///GO:0006412|translation|///GO:0006414|translational elongation|///GO:0005840|ribosome|///GO:0005737|cytoplasm|///GO:0016020|membrane|///GO:0005622|intracellular|///GO:0005730|nucleolus|///GO:0005829|cytosol|///GO:0006413|translational initiation|///GO:0006614|SRP-dependent cotranslational protein targeting to membrane|///GO…			572.716	775.715	0.437705	0.0006	0.0289871
ENSG00000100316	ENST00000401609///ENST00000464182///ENST00000473638///ENST00000216146///ENST00000465618///ENST00000467105///ENST00000402527///ENST00000481985///ENST00000471290///ENST00000453303///ENST00000484358///ENST00000427905///ENST00000420536///ENST00000484615///ENST00000460589///ENST00000461967///ENST00000498462///ENST00000459859	6122		RPL3	ribosomal protein L3	chr22:39312881-39320389				356.388	473.134	0.408799	0.0007	0.0325386
ENSG00000196154	ENST00000368715///ENST00000481009///ENST00000354332///ENST00000468373///ENST00000368716///ENST00000368714	6275		S100A4	S100 calcium binding protein A4	chr1:153543612-153550136				1897.99	2513.36	0.405145	0.0009	0.0386977
ENSG00000066279	ENST00000367409///ENST00000367408///ENST00000294732///ENST00000612785	259266		ASPM	abnormal spindle microtubule assembly	chr1:197084127-197146694				38.8853	27.8616	-0.480947	0.0012	0.0476647
ENSG00000138449	ENST00000261024///ENST00000427241///ENST00000479598///ENST00000418714///ENST00000455320///ENST00000427419///ENST00000440626	30061		SLC40A1	solute carrier family 40 (iron-regulated transporter), member 1	chr2:189560578-189583758	GO:0016021|integral component of membrane|///GO:0055085|transmembrane transport|///GO:0005737|cytoplasm|///GO:0005622|intracellular|///GO:0005886|plasma membrane|///GO:0005887|integral component of plasma membrane|///GO:0004872|receptor activity|///GO:0006879|cellular iron ion homeostasis|///GO:0016323|basolateral plasma membrane|///GO:0005515|protein binding|///GO:0005381|iron ion transmembrane …			113.421	80.6686	-0.491614	0.0002	0.0133326
ENSG00000119547	ENST00000491143///ENST00000481727	9480		ONECUT2	one cut homeobox 2	chr18:57435684-57491297				26.2822	17.9911	-0.546801	5e-05	0.00462339
ENSG00000257743	ENST00000550469///ENST00000477922///ENST00000496337	93432		MGAM2	maltase-glucoamylase 2 (putative)	chr7:142111748-142222324	GO:0016021|integral component of membrane|///GO:0005975|carbohydrate metabolic process|///GO:0004553|hydrolase activity, hydrolyzing O-glycosyl compounds|///GO:0003824|catalytic activity|///GO:0030246|carbohydrate binding|///GO:0004339|glucan 1,4-alpha-glucosidase activity|			24.4264	16.579	-0.559081	5e-05	0.00462339
ENSG00000280156	ENST00000623130					chr22:16950085-17034417				0.644496	0.42809	-0.59026	0.00025	0.0160438
ENSG00000164120	ENST00000296522///ENST00000510835///ENST00000296521///ENST00000510901///ENST00000511499///ENST00000422112///ENST00000508330///ENST00000509512///ENST00000506910///ENST00000514584///ENST00000512410///ENST00000504433///ENST00000541923///ENST00000542498	3248		HPGD	hydroxyprostaglandin dehydrogenase 15-(NAD)	chr4:174490176-174523154	GO:0008152|metabolic process|///GO:0042803|protein homodimerization activity|///GO:0055114|oxidation-reduction process|///GO:0016491|oxidoreductase activity|///GO:0005829|cytosol|///GO:0003824|catalytic activity|///GO:0051287|NAD binding|///GO:0070403|NAD+ binding|///GO:0019371|cyclooxygenase pathway|///GO:0004957|prostaglandin E receptor activity|///GO:0070062|extracellular exosome|///GO:0044281…			43.4023	28.6569	-0.59889	0.0012	0.0476647
ENSG00000260804	ENST00000562038	150967			DKFZp434H1419	chr2:216217044-216220192				4.69722	2.98742	-0.652909	0.0012	0.0476647
ENSG00000149212	ENST00000536441///ENST00000278499///ENST00000416495///ENST00000634898///ENST00000542176///ENST00000537480	143686		SESN3	sestrin 3	chr11:95150538-95234104				4.05737	2.57251	-0.657366	0.00035	0.0194182
ENSG00000270392	ENST00000604437///ENST00000621347	767846		PFN1P2	profilin 1 pseudogene 2	chr1:120432203-120434052				12.8497	8.13293	-0.659884	0.00035	0.0194182
ENSG00000137393	ENST00000259939///ENST00000486622	255488		RNF144B	ring finger protein 144B	chr6:18387349-18468874	GO:0008270|zinc ion binding|///GO:0016021|integral component of membrane|///GO:0042787|protein ubiquitination involved in ubiquitin-dependent protein catabolic process|///GO:0004842|ubiquitin-protein transferase activity|///GO:0005737|cytoplasm|///GO:0006915|apoptotic process|///GO:0000151|ubiquitin ligase complex|///GO:0061630|ubiquitin protein ligase activity|///GO:0032436|positive regulation o…			3.04519	1.8781	-0.697258	0.00065	0.0307971
ENSG00000184564	ENST00000400286	84189		SLITRK6	SLIT and NTRK-like family, member 6	chr13:85792789-85799488				25.2579	15.2857	-0.724549	5e-05	0.00462339
ENSG00000154556	ENST00000284776///ENST00000437304///ENST00000319471///ENST00000449407///ENST00000355634///ENST00000393528///ENST00000478461///ENST00000319454///ENST00000498125///ENST00000480146///ENST00000451974///ENST00000438278///ENST00000487184///ENST00000445625///ENST00000487836///ENST00000495932///ENST00000490562///ENST00000492104///ENST00000490779///ENST00000492810///ENST00000476311///ENST00000466289///ENS…	8470		SORBS2	sorbin and SH3 domain containing 2	chr4:185585443-185956652	GO:0046872|metal ion binding|///GO:0005634|nucleus|///GO:0005200|structural constituent of cytoskeleton|///GO:0015629|actin cytoskeleton|///GO:0048471|perinuclear region of cytoplasm|///GO:0044822|poly(A) RNA binding|///GO:0005515|protein binding|///GO:0008150|biological_process|///GO:0030027|lamellipodium|///GO:0005925|focal adhesion|///GO:0008093|cytoskeletal adaptor activity|///GO:0016324|apic…			2.3977	1.20272	-0.995351	0.0002	0.0133326
ENSG00000146039	ENST00000377905///ENST00000439485///ENST00000397076	10050		SLC17A4	solute carrier family 17, member 4	chr6:25754698-25781191				0.522572	0.224621	-1.21814	0.00035	0.0194182
ENSG00000250484	ENST00000424692					chr4:124062461-124062990				0.626278	0	-16.2277	5e-05	0.00462339

## Sheet: Top 20 upregulated
Top 20 up-regulated DEGs for UroA50_VS_Control
Ensembl ID	Gene	Log2 FC	P-value	Q-value
ENSG00000140465	CYP1A1|cytochrome P450, family 1, subfamily A, polypeptide 1	2.1996	5e-05	0.0046
ENSG00000176978	DPP7|dipeptidyl-peptidase 7	1.9517	5e-05	0.0046
ENSG00000167657	DAPK3|death-associated protein kinase 3	1.7464	5e-05	0.0046
ENSG00000172725	CORO1B|coronin, actin binding protein, 1B	1.6126	5e-05	0.0046
ENSG00000167779	IGFBP6|insulin-like growth factor binding protein 6	1.6096	5e-05	0.0046
ENSG00000221968	FADS3|fatty acid desaturase 3	1.5951	5e-05	0.0046
ENSG00000196924	FLNA|filamin A, alpha	1.5932	5e-05	0.0046
ENSG00000160211	G6PD|glucose-6-phosphate dehydrogenase	1.5806	5e-05	0.0046
ENSG00000243566	UPK3B|uroplakin 3B///UPK3B|uroplakin-3b	1.562	5e-05	0.0046
ENSG00000133027	PEMT|phosphatidylethanolamine N-methyltransferase	1.5519	5e-05	0.0046
ENSG00000175793	SFN|stratifin	1.5405	5e-05	0.0046
ENSG00000130193	THEM6|thioesterase superfamily member 6	1.5378	5e-05	0.0046
ENSG00000175756	AURKAIP1|aurora kinase A interacting protein 1	1.4633	5e-05	0.0046
ENSG00000128965	CHAC1|ChaC glutathione-specific gamma-glutamylcyclotransferase 1	1.4322	5e-05	0.0046
ENSG00000112667	DNPH1|2'-deoxynucleoside 5'-phosphate N-hydrolase 1	1.4249	5e-05	0.0046
ENSG00000173486	FKBP2|FK506 binding protein 2, 13kDa	1.3898	5e-05	0.0046
ENSG00000168899	VAMP5|vesicle-associated membrane protein 5	1.3507	5e-05	0.0046
ENSG00000090013	BLVRB|biliverdin reductase B	1.3453	5e-05	0.0046
ENSG00000168528	SERINC2|serine incorporator 2	1.3281	5e-05	0.0046
ENSG00000117984	CTSD|cathepsin D	1.3164	5e-05	0.0046

## Sheet: Top 20 down regulated
Top 20 down-regulated DEGs for UroA50_VS_Control (p ≤ 0.05; q ≤ 1; |log2FC| ≥ 0).
Ensembl ID	Gene	Log2 FC	P-value	Q-value
ENSG00000250484	Processed pseudogene	-16.2277	5e-05	0.0046
ENSG00000184564	SLITRK6|SLIT and NTRK-like family, member 6	-0.7245	5e-05	0.0046
ENSG00000257743	MGAM2|maltase-glucoamylase 2 (putative)	-0.5591	5e-05	0.0046
ENSG00000119547	ONECUT2|one cut homeobox 2	-0.5468	5e-05	0.0046
ENSG00000154556	SORBS2|sorbin and SH3 domain containing 2	-0.9954	0.0002	0.0133
ENSG00000138449	SLC40A1|solute carrier family 40 (iron-regulated transporter),	-0.4916	0.0002	0.0133
	member 1
ENSG00000280156	Sense overlapping	-0.5903	0.0003	0.016
ENSG00000146039	SLC17A4|solute carrier family 17, member 4	-1.2181	0.0004	0.0194
ENSG00000270392	PFN1P2|profilin 1 pseudogene 2	-0.6599	0.0004	0.0194
ENSG00000149212	SESN3|sestrin 3	-0.6574	0.0004	0.0194
ENSG00000137393	RNF144B|ring finger protein 144B	-0.6973	0.0007	0.0308
ENSG00000260804	|DKFZp434H1419	-0.6529	0.0012	0.0477
ENSG00000164120	HPGD|hydroxyprostaglandin dehydrogenase 15-(NAD)	-0.5989	0.0012	0.0477
ENSG00000066279	ASPM|abnormal spindle microtubule assembly	-0.4809	0.0012	0.0477
ENSG00000240401	Antisense overlapping	-1.8411	0.0016	0.0559
ENSG00000007952	NOX1|NADPH oxidase 1	-0.7416	0.0017	0.0589
ENSG00000125257	ABCC4|ATP-binding cassette, sub-family C (CFTR/MRP), member 4	-0.4127	0.0018	0.0601
ENSG00000248360	LINC00504|long intergenic non-protein coding RNA 504	-0.8	0.0019	0.0633
ENSG00000279296	Unconfirmed gene	-0.4907	0.0019	0.0633
ENSG00000147082	CCNB3|cyclin B3	-2.8381	0.0022	0.0691
