# Supplementary material for: Enhancement of the gut barrier integrity by a microbial metabolite through the Nrf2 pathway
Source: Nat Commun. 2019 Jan 9;10:89. doi: 10.1038/s41467-018-07859-7 (PMC6327034; doi:10.1038/s41467-018-07859-7)
Supplement: Supplementary file 4 — Source Data [file 41467_2018_7859_MOESM4_ESM.xlsx]

## Sheet: Figure 1
Figure 1A
	Stability (%)	Time	UroA	UAS03
		0 hr	100	100
		12 hr	2	100
Figure 1B
	BMDM- ELISA	Concentration UroA (μM)	IL-6 (ng/ml)				Concentration UroA (μM)	TNF-alpha (ng/ml)
		0	1.80667	2.02667	2.11333		0	1.51	1.055	1.2
		0.1	1.73667	1.86	1.91333		0.1	1.3275	1.285	1.305
		1	1.81333	1.79	1.89333		1	1.28	1.3025	1.115
		10	1.24667	1.13333	1.34333		10	0.6025	0.755	0.6375
		25	1.04667	1.02667	1.15667		25	0.5475	0.43	0.4425
		50	0.91	0.87	1.02333		50	0.3025	0.2025	0.3775
		Concentration UAS03 (μM)	IL-6 (ng/ml)				Concentration UAS03 (μM)	TNF-alpha (ng/ml)
		0	1.80667	2.02667	2.11333		0	1.51	1.055	1.2
		0.1	1.48	1.51333	1.69		0.1	1.1025	1.07	1.0025
		1	1.44	1.42	1.49667		1	0.86	0.7675	0.775
		10	1.03667	1.12333	0.913333		10	0.4525	0.55	0.62
		25	0.856667	0.896667	0.803333		25	0.32	0.3275	0.2675
		50	0.726667	0.75	0.623333		50	0.18	0.1625	0.2
Figure 1 C
	Serum- ELISA		IL-6 (ng/ml)					TNF-alpha (ng/ml)
		Veh	0.052	0.122	0.087		Veh	0.001	0.002	0.005
		Veh+LPS	5.76	6.195	5.635		Veh+LPS	1.554	1.778	1.24
		UroA+LPS	2.088	2.124	1.94		UroA+LPS	1.345	1.151	0.858
		UAS03+LPS	1.87	1.6	1.58		UAS03+LPS	0.586	0.707	0.488
Figure 1D
	Fold change (mRNA)
		Cldn4	Veh	UroA	UAS03
			0.242096	1.47787	2.2656
			0.178803	2.09392	2.16677
			1.58859	2.44031	3.20804
			1.13345	1.94323	2.09967
			1.21196	1.56433	4.12093
			1.6451	1.80761	6.47297
		Ocln	Veh	UroA	UAS03
			0.887094	1.267	2.97327
			0.212275	2.37766	1.38028
			1.71504	1.26705	3.49476
			1.36448	0.608734	1.80691
			0.781764	1.53211	2.06495
			1.03935	1.97714	2.00231
		ZO1	Veh	UroA	UAS03
			0.578969	1.75598	1.83021
			0.299478	2.77631	1.88606
			1.56087	1.61555	2.5503
			1.56305	1.18103	2.67363
			0.807323	1.25088	2.83813
			1.19031	2.82836	5.73271
Figure 1E
	Western Blots Quantification
		Cldn4/beta-actin	Veh	UroA	UAS03
			0.353562	0.620403	0.944783
			0.094183	0.901445	1.2674
			0.293069	0.850448	1.04961
		Ocln/beta-actin	Veh	UroA	UAS03
			0.206513	0.668064	0.540078
			0.11654	0.467547	0.571948
			0.105505	0.499033	0.442942
		ZO1/beta-actin	Veh	UroA	UAS03
			0.318302	0.10294	0.719649
			0.075609	0.683425	0.701552
			0.037102	0.721993	0.677804
Figure 1F
	Cldn4- Green fluorescence quantification
		HT29	Veh	UroA	UAS03
			1332.98	2219.94	2471.21
			1063.87	1940.21	2698.73
			1355.59	1183.73	2337.76
			2057.21	2448.61	2303.85
			1471.79	2179.89	1729.27
			1831.13	1889.73	1854.82
			1077.65	1667.44	1894.59
			1138.45	1625.76	1728.51
			1154.29	1584.74	1602.4
			986.66	1646.63	2203.63
			1128.05	2482	2209.1
			1225.99	1318.68	2735.79
			1334.41	2075.83	1694.23
			1210.49	1474.34	2176.13
			1408.44	1662.59	2910.05
		Caco2	Veh	UroA	UAS03
			159.49	240.72	120.86
			139.19	347.29	152.88
			126.74	235.26	165.91
			212.13	318.58	172.31
			104.11	233.24	220.71
			212.06	300.16	427.14
			125.99	298.26	382.74
			130.43	376.02	288.06
			125.71	300.31	364.57
			129.31	455.32	330.37
			202.17	480.99	403.18
			188.65	279.28	317.02
			164.71	250.57	248.49
				481.63	394.57
				173.71	258.16
				224.01
				166.86
				312.09
Figure 1G
	Permeability assay (FITC-dextran - μg/ml)
		Caco2	Veh	LPS + Veh	LPS+UroA	LPS+UAS03
			4.49449	6.83834	4.01305	3.97504
			4.64652	5.58406	4.60851	4.30445
			4.30445	6.14152	4.30445	3.72165
		HT29	Veh	LPS + Veh	LPS+UroA	LPS+UAS03
			2.11253	2.67988	2.20233	2.29212
			2.12069	2.76967	2.25539	1.94518
			2.35335	2.786	2.27988	2.02682

## Sheet: Figure 2
Figure 2A
	Cyp1A1 mRNA fold change	Veh	UroA	UAS03
		1.11294	5.87044	3.89756
		0.933539	6.79245	2.76183
		1.05383	6.9521	2.566
		0.807272	8.42851	2.17672
		1.32731	4.73421	5.86387
		0.765107		3.27238
Figure 2B
	Cyp1A1/beta-actin	Veh	UroA	UAS03
		0.393383	0.495639	0.907381
		0.372561	0.98777	0.968734
Figure 2C
	Cyp1A1 activity - Fold change	Veh	UroA (μM)					UAS03 (μM)					FICZ (nM)
		0	0.1	1	10	25	50	0.1	1	10	25	50	0.1	1	10	25	50
		1.1408	0.854992	0.911194	1.83606	2.63203	2.82035	1.23993	1.8122	1.97929	2.63768	3.07093	1.14166	2.45632	3.21508	3.77033	8.75876
		0.773812	1.01025	1.16085	1.85144	2.18044	2.86663	0.946559	0.985802	1.86439	2.72918	3.19983	1.09446	2.40912	2.77519	4.69487	8.29291
		1.08545	1.20114	1.23033	1.92217	3.01078	2.90409	0.768553	1.26839	1.93492	2.88832	2.99776	1.08046	2.39512	3.28042	4.19003	7.34825
Figure 2D
	EROD assay - Cyp1A1 activity	Colon
	(nMol/min/mg)		Veh						UroA						UAS03
		WT	6.72083	7.48589	7.86874	5.66522	6.48171	5.84611	15.1962	15.1925	14.9269	12.3916	13.1372	12.9727	42.1576	36.3375	37.608	39.3972	37.058	31.5129
		AhR-/-	5.71501	6.19267	6.29161	6.32501	6.62623	6.88397	5.76254	6.49259	6.57233	7.52357	7.34035	8.3533	6.30745	4.61446	6.18657	6.94162	6.35745	6.3796
		Liver
			Veh						UroA						UAS03
		WT	9.42785	10.1442	9.43649	11.4122	11.3882	10.0877	35.6216	32.0004	33.9301	36.3665	39.6642	37.7557	59.1776	59.5776	68.7344	63.8395	57.1302	61.5257
		AhR -/-	7.4531	7.845	8.23384	8.31851	7.19256	6.84125	8.21864	7.83492	9.12777	8.48719	7.78724	9.10303	6.58154	7.85863	8.20736	8.92373	9.09057	8.84762
Figure 2E
	AhR-Reporter assay - Fold change	Veh	UroA (μM)		UAS03 (μM)		EA (μM)		MeBio
			1	50	1	50	1	50
		0.848972	1.61905	1.7551	1.70068	3.12925	1.33333	1.2517	10.9932
		0.893655	1.19728	2.13605	2.02721	3.22449	1.18367	1.56463	13.8503
		1.0277	1.38776	1.7415	2.29932	4.01361	1.21088	1.27891	13.3741
Figure 2F
	AhR- Red fluorescence quantification
			Cytosolic															Nuclear
		Veh	1930.55	1870.21	974.27	1260.63	884.73	1497.31	2054.44	1696.09	2247.07	1750.42	1613.09	1829.36	1121.99	1577.2	1881.39	410.43	232.81	340.85	308.63	166.72	307.55	371.42	211.84	239.83	154.86	365.35	303.75	240.73	175.92	463.31
		UroA	995.16	110.72	168.93	432.54	157.91	88.31	102.7	527.01	695.17	140.34	223.51	272.91	130.83	402.1	377.32	1389.05	1503.56	1239.85	2379.92	3584.73	2404.9	2115.95	2097.82	2112.58	2699.55	2620.82	2856.3	1651.19	1962.96
		UAS03	136.17	56.36	25.64	96.32	116.73	143.07	108.81	123.53	116.04	108.3	122.77	75.89	119.85	139.08	123.62	1907.34	1507.15	1522.31	1470.28	2268.48	2219.78	2299.77	2641.75	1951.99	1794.71	1748.7	1725.65	1113.14	1637.52	2195.71
Figure 2G
	AhR - Western Blot quantification		Veh			UroA			UAS03
		Cytosol	0.834263	0.626931	0.414167	0.781701	0.44263	0.376828	0.673741	0.492349	0.665367	AhR/beta-actin
		Nuclear	0.454583	0.577654	0.586575	0.914238	0.777612	0.866635	1.02187	1.21938	1.6063	AhR/Lamin B
Figure 2H
	Cldn4/beta actin
			Veh				UroA				UAS03
		Sc SiRNA	0.373069	0.613277	0.705982		0.826975	1.00466	1.00134		0.936094	1.27777	0.98102
		Ahr SiRNA	0.196645	0.721398	0.833143	0.600971	0.209174	0.514345	0.91096	0.253504	0.119058	0.656299	1.16385	0.460393
Figure 2I
	Cldn4/beta-actin
			Veh			UroA			UAS03
		Sc SiRNA	0.635	0.613277	0.705982	1.44137	1.00466	1.00134	1.66762	1.27777	0.98102
		CYP1A1 SiRNA	1.43525	1.5085	1.27143	0.889582	1.4831	0.811706	1.42115	1.53405	1.44675

## Sheet: Figure 3
Figure 3A
	Nrf2/beta-actin
		Veh	UroA	UAS03
		0.305804	1.87974	2.00367
		0.228486	1.76456	3.78623
		0.811469	1.36144	5.46473
Figure 3B
	Western blot quantification
			Veh	UroA	UAS03
		Cytosol	0.516372	0.511105	0.407941	Nrf2/beta-actin
		Nuclear	0.566173	0.963382	1.06007	Nrf2/Lamin B
Figure 3C
	Nr2- Green fluorescence quantification
		Veh	UroA	UAS03
		704.78	2142.88	2800.43
		1024.27	1779.83	2310.28
		1092.32	1583.04	2006.57
		921.98	1350.34	2079.04
		1009.15	1447.5	2410.1
		1174.97	2028.23	2605.22
		1136.66	1973.95
		1005.19	1986.17
			1694.89
			1792.54
			1651.27
Figure 3D
	Colon explants-Western blots quantification (Fold changes)
			Veh								UroA									UAS03
	Cldn4	WT	1.21887	1.13054	0.909152	1.14794	1.17971	1.02633	1.66243	0.995083	1.5548	1.2102	1.40439	1.51835	1.5229	3.07102	2.22134	1.4559	0.98426	1.39212	1.29192	1.74101	1.54278	1.66644	3.39371	2.02321	1.48547	1.23192
		Nrf2-/-	0.823062	1.07672	0.747178	0.98318	0.73414	0.960223			1.00487	0.356685	1.40113	0.694569	0.402538	0.720407	0.461116	0.474703	0.857149	1.34908	1.46111	1.31449	0.621284	0.194462	0.669851	0.79878	1.27974	0.967651
		AhR -/-	1.37579	0.529528	0.055022	0.576778	0.956179	0.512602			1.3229	0.909367	1.38204	0.466538	0.066828	0.645356	0.731923	1.25428	0.220987	1.60366	1.19168	0.445691	0.053582	0.298259	1.38974	1.63962	0.57684
	NQO1		Veh							UroA							UAS03
		WT	1.36159	0.921956	1.05166	0.688166	0.610055	0.998014	1.53401	1.46172	1.34119	1.26435	1.36811	2.7719	3.58492		1.52276	1.16463	1.31492	1.42104	3.4041	3.00604
		Nrf2-/-	1.01431	0.857082	0.894441	0.516294	0.538597	1.2505	0.567345	0.975468	0.943678	0.993111	0.232026	0.778441	1.58206	0.02144	0.946768	0.759469	1.09583	0.254218	0.791334	0.056228
		AhR-/-	1.16243	1.07361	1.05222	0.255295	0.702239			1.09285	1.24751	1.03473	0.219505	2.41832	1.03794	0.816671	0.995934	1.38116	0.22373	0.165386	1.06931
Figure 3E
	Colon explants-RT PCR (mRNA Fold changes)
		Cldn4		Vehicle					UroA					UAS03
			WT	1.07923	1.18237	0.936152	0.941781	0.860461	0.928613	1.35856	1.5012	1.30889	1.45125	1.46143	1.32735	2.58281	1.88722	1.6929
			Nrf2-/-	0.0378789	0.0256443	0.039739	0.03996	0.036283	0.191457	0.10061	0.248934	0.053098	0.010436	0.169294	0.148897	0.250399	0.203703
			AhR -/-	0.876441	1.17923	0.835093	1.40696	1.01398	1.29254	0.374608	0.86546	0.832295	0.758828	0.965441	1.17292	1.19812	1.40234
		Nrf2
				Vehicle					UroA					UAS03
			WT	1.40267	1.16398	0.893864	0.667256	0.872233	4.39175	5.4802	5.90384	5.14928	6.49083	5.8874	4.69906	5.30054	5.03062	3.65214
			Nrf2-/-
			AhR -/-	1.28243	1.51988	1.70813	0.48934	0.000231	0.034269	0.058083	0.007181	0.015549	0.026624	0.721943	0.929524	1.00331	0.460839	0.97719
		HO1
				Vehicle					UroA					UAS03
			WT	1.57658	0.786451	0.894975	0.876887	0.865102	0.929442	2.33626	2.42117	1.34042	1.96559	2.47698	2.46005	3.8849	3.20537	2.73786
			Nrf2-/-	1.10851	1.24217	1.59358	0.390134	0.665614	0.551465	0.431076	0.664799	0.721561		0.729814	0.811782	2.26923	1.76574	0.903598
			AhR -/-	0.605605	0.929449	0.509631	1.34596	1.60936	0.023852	0.045578	0.019219	0.045378	0.030028	0.156093	0.167996	0.184296	0.207803	0.142706
Figure 3F
	Colon tissues -Western blots quantification
		Cldn4/beta-actin		Veh								UroA									UAS03
			WT	1.21887	1.13054	0.909152	1.14794	1.17971	1.02633	1.66243	0.995083	1.5548	1.2102	1.40439	1.51835	1.5229	3.07102	2.22134	1.4559	0.98426	1.39212	1.29192	1.74101	1.54278	1.66644	3.39371	2.02321	1.48547	1.23192
			Nrf2-/-	0.823062	1.07672	0.747178	0.98318	0.73414	0.960223			1.00487	0.356685	1.40113	0.694569	0.402538	0.720407	0.461116	0.474703	0.857149	1.34908	1.46111	1.31449	0.621284	0.194462	0.669851	0.79878	1.27974	0.967651
			AhR -/-	1.37579	0.529528	0.055022	0.576778	0.956179	0.512602			1.3229	0.909367	1.38204	0.466538	0.066828	0.645356	0.731923	1.25428	0.220987	1.60366	1.19168	0.445691	0.053582	0.298259	1.38974	1.63962	0.57684
		NQO1/beta-actin		Veh							UroA							UAS03
			WT	1.36159	0.921956	1.05166	0.688166	0.610055	0.998014	1.53401	1.46172	1.34119	1.26435	1.36811	2.7719	3.58492		1.52276	1.16463	1.31492	1.42104	3.4041	3.00604
			Nrf2-/-	1.01431	0.857082	0.894441	0.516294	0.538597	1.2505	0.567345	0.975468	0.943678	0.993111	0.232026	0.778441	1.58206	0.02144	0.946768	0.759469	1.09583	0.254218	0.791334	0.056228
			AhR-/-	1.16243	1.07361	1.05222	0.255295	0.702239			1.09285	1.24751	1.03473	0.219505	2.41832	1.03794	0.816671	0.995934	1.38116	0.22373	0.165386	1.06931

## Sheet: Figure 4
Figure 4C
	FITC (μg/ml)	No TNBS	Veh+TNBS	UroA + TNBS	UAS03+TNBS
		2.09597	5.74561	3.85443	4.08668
		3.1245	5.61289	4.81661	4.61754
		2.14574	7.47088	4.6673	3.70513
			5.46359	5.18157	4.28575
			5.31428
Figure 4D
	Colon length (cm)	No TNBS	Veh+TNBS	UroA + TNBS	UAS03+TNBS
		9.1	4.6	6.3	7.8
		8.9	5.1	6.1	7.9
		8.8	5.5	5.8	6.8
			4.9	6.3	7.5
			5	6.5	7.3
Figure 4F
	colon weight/length (g/cm)	No TNBS	Veh+TNBS	UroA + TNBS	UAS03+TNBS
		0.0291209	0.0654348	0.0495238	0.0367949
		0.0319101	0.0629412	0.047377	0.0355696
		0.0327273	0.0581818	0.0501724	0.0373529
			0.0712245	0.0363492	0.0384
			0.0758	0.0478461	0.0376712
Figure 4G
	MPO activity (U/mg)	No TNBS	Veh+TNBS	UroA + TNBS	UAS03+TNBS
		0.491642	4.25126	3.93314	1.24333
		0.544588	4.67659	1.93266	1.26422
		0.689576	6.16108	1.95622	1.58838
			4.89328	1.60901	2.11333
				2.37205	1.9538
Figure 4H
	IL-6 (pg/ml)	No TNBS	Veh+TNBS	UroA + TNBS	UAS03+TNBS
		285	1351.67	860	235
		451.667	1268.33	1026.67	85
		218.333	3326.67	1085	251.667
			3393.33	985	26.6667
				726.667	251.667
	TNF-alpha (pg/ml)	No TNBS	Veh+TNBS	UroA + TNBS	UAS03+TNBS
		61	1140	405	370
		73	875	470	445
		93	1005	640	200
			935	485	335
			895	590	645
	CXCL1 (pg/ml)	No TNBS	Veh+TNBS	UroA + TNBS	UAS03+TNBS
		68	599.429	416.571	200.571
		74.2857	322.286	376.571	18.2857
		66.2857	314.286	344.571	112.571
			597.714	388	29.7143
				66.8571	42.2857
	IL-1beta (pg/ml)	No TNBS	Veh+TNBS	UroA + TNBS	UAS03+TNBS
		98.1482	407.407	207.407	103.704
		83.3333	470.37	281.481	159.259
		138.889	677.778	407.407	270.37
			566.667	311.111	111.111
			744.444	148.148	140.741
Figure 4J
	Cldn4/beta actin	No TNBS	Veh+TNBS	UroA + TNBS	UAS03+TNBS
		0.607308	0.0105954	0.342733	0.351589
		0.583284	0.141133	0.441721	0.628843
		0.939999	0.221312	0.706915	1.412
		0.589635	0.137617	0.517472	0.621259
		0.818086	0.243661	0.506535	0.877328

## Sheet: Figure 5
Figure 5E
	colon weight/length (g/cm)			Pre-TNBS		Post-TNBS
		No TNBS	Veh+TNBS	UroA + TNBS	UAS03+TNBS	UroA+TNBS	UAS03+TNBS
		0.015543	0.061724	0.030685	0.0295	0.041375	0.026471
		0.016064	0.072459	0.029722	0.025769	0.059342	0.036747
		0.014271	0.066719	0.043	0.032593	0.033544	0.030253
			0.070192	0.039452	0.041154	0.029259	0.036264
Figure 5F
	FITC-Dex (μg/ml)			Pre-TNBS		Post-TNBS
		No TNBS	Veh+TNBS	UroA + TNBS	UAS03+TNBS	UroA+TNBS	UAS03+TNBS
		0.21482	3.05875	0.579631	1.13613	1.82799	0.915642
		0.246821	2.98995	0.301542	0.789558	1.94416	1.21453
		0.180899	2.69586	0.910522	0.321063	1.79055	1.15437
			2.91411		0.272742		1.44462
							1.42254
Figure 5G
	IL-6 (pg/ml)			Pre-TNBS		Post-TNBS
		No TNBS	Veh+TNBS	UroA + TNBS	UAS03+TNBS	UroA+TNBS	UAS03+TNBS
		30	1776.67	1433.33	1150	1300	1623.33
		90	1586.67	1256.67	1186.67	1303.33	1486.67
		66.6667	2053.33	1390	1320	1033.33	1333.33
			2256.67	1363.33	1056.67	1346.67	1316.67
	TNF-alpha (pg/ml)			Pre-TNBS		Post-TNBS
		No TNBS	Veh+TNBS	UroA + TNBS	UAS03+TNBS	UroA+TNBS	UAS03+TNBS
		25.6842	503.158	447.368	341.053	473.684	388.421
		15.579	581.053	435.789	288.421	465.263	437.895
		32.8421	655.789	324.211	392.632	485.263	383.158
			612.632	442.105	314.737	436.842	383.158
					373.684

## Sheet: Figure 6
Figure 6B
	FITC-Dex (ng/ml)	None	Vehicle + DSS	UroA + DSS	UAS03 + DSS
		573.29	3807.71	1408.69	1031.55
		545.36	2518.85	949.826	251.865
		566.406	2233.4	1333.1	376.604
		578.534	2794.05	974.403	382.632
		588.735	2282.71	892.861	472.058
			1886.68	810.926	983.784
			2322.58	1105.88	613.526
			2080.02	1021.6	515.468
			2314.37	915.333	351.528
				1052.31
Figure 6D
	Colon length (cm)	None	Vehicle + DSS	UroA + DSS	UAS03 + DSS
		8.9	7	7.1	7
		8.8	7.6	9	8.9
		9.5	7.2	8.9	8.3
		8.5	7.5	7.2	8.3
		8.2	7	7.6	8.2
			5.8	7.9	7.5
			7.4	8	8.5
			6.8	8.2	8.7
			5.5	8.5	8.7
				7.8
Figure 6E
	colon weight/length (g/cm)	None	Vehicle + DSS	UroA + DSS	UAS03 + DSS
		0.02427	0.034714	0.038	0.031461
		0.023977	0.036974	0.035618	0.026506
		0.024	0.040139	0.033056	0.027831
		0.024	0.0412	0.037763	0.029512
		0.025976	0.042143	0.038101	0.043733
			0.042069	0.037625	0.029176
			0.047703	0.033171	0.033448
			0.038971	0.031529	0.02954
			0.042182	0.032692
Figure 6F
	IL-6 (pg/ml)	None	Vehicle + DSS	UroA + DSS	UAS03 + DSS
		95.0714	1132.5	693.214	796.786
		83.6429	1178.93	389.643	282.5
		52.2143	911.071	728.929	332.5
		50.7857	978.929	632.5	346.786
		74.3571	1021.79	593.214	439.643
			1057.5	700.357	411.071
			893.214	468.214	318.214
			1086.07	671.786	353.929
			564.643		351.528
	IL-1 beta (pg/ml)	None	Vehicle + DSS	UroA + DSS	UAS03 + DSS
		289.375	1409.38	1103.12	275
		295	1184.38	543.75	493.75
		280.625	775	631.25	540.625
		343.125	1281.25	706.25	103.125
		325.625	1362.5	993.75	84.375
			1268.75	940.625	37.5
			1340.62	881.25	500
			1450	987.5	625
			1440.62
	TNF-alpha (pg/ml)	None	Vehicle + DSS	UroA + DSS	UAS03 + DSS
		84.25	900.417	706.667	558.75
		122.167	1258.75	533.75	487.917
		130.083	1571.25	694.167	742.083
		132.167	1406.67	660.833	692.083
		113.833	1092.08	779.583	492.083
			1369.17	650.417	506.667
			1367.08	777.5	552.5
			1208.75	960.833	315
			1296.25	700.417	587.917
				587.917
Figure 6G
	MPO (U/mg tissue)	None	Vehicle + DSS	UroA + DSS	UAS03 + DSS
		0.717119	3.05157	1.76991	0.846479
		0.616486	3.7682	1.06805	0.972575
		0.640013	2.60948	2.38732	0.748255
		0.998412	1.88288	1.92608	1.90912
			2.41352	1.09318	1.24342
			1.76991	1.12631	1.15849
			2.17091	2.095	1.22532
			2.92577	1.28569	0.55567
			1.6884	1.01938	0.776277

## Sheet: Figure 7
Figure 7D
	Colon length (cm)		NO TNBS			Veh+TNBS			UroA+TNBS			UAS03+TNBS
		WT	8.5	8.1	7.8	6.5	5.8	5.9	7.5	8	7.9	8.2	8.5	8.1
		Nrf2-/-	8.6	8.7	8.1	5.2	5.8	5.4	6.2	6.5	6.3	6.8	6.5	6.2
Figure 7E
	FITC-Dex (μg/ml)		NO TNBS			Veh+TNBS			UroA+TNBS			UAS03+TNBS
		WT	0.4375	0.75	1.25	4.9375	4.0625	5.625	3	1.875	2.3125	1.25	2.25	1.5
		Nrf2-/-	2.6875	3.125	2.3125		8.75	9.875		8.9375	8.75	7.125	8.5625	8.25
Figure 7F
	IL-6 (pg/ml)		NO TNBS			Veh+TNBS			UroA+TNBS			UAS03+TNBS
		WT	28.625	14.25	39.25	774.375	1005.62	983.75	577.812	554.375	584.062	348.125	362.188	457.5
		Nrf2 -/-	346.562	341.875	140.312	1593.12	1649.38	1349.38	685.625	829.375	966.875	865.312	701.25	820
	TNF-alpha (pg/ml)		NO TNBS			Veh+TNBS			UroA+TNBS			UAS03+TNBS
		WT	23.5294	16.4706	43.5294	1041.18	1176.47	1211.77	850	841.177	923.529	420.588	685.294	800
		Nrf2-/-	141.177	414.706	329.412	1911.77	1676.47	2123.53	1126.47	1408.82	1302.94	929.412	1538.23	797.059

## Sheet: Figure 8
Figure 8D
	Colon length (cm)		NO TNBS			TNBS+Veh				TNBS+UroA				TNBS+UAS03
		WT	7.8	7.9	8.1	4.8	4	4	4.7	6	7	7.8	6.8	6.8	6	7.5	7
		AhR -/-	7.8	8.2	7.5	6.8	5.5	6.7		5.8	6.7	6.2		5.7	6.7	7.1
Figure 8E
	FITC-Dex (μg/ml)		NO TNBS			TNBS+Veh				TNBS+UroA				TNBS+UAS03
		WT	0.397679	0.340823	0.391241	0.870566	0.837109	0.911761	0.809564	0.657134	0.3935	0.464933	0.664593	0.546456	0.413866	0.429217	0.510616
		AhR -/-	1.08524	1.1228	1.20781	2.25973	2.14649	2.13763		2.08743	2.15981	1.83547		2.45132	2.35478	2.22408
Figure 8F
	IL-6 (pg/ml)		NO TNBS			TNBS+Veh				TNBS+UroA				TNBS+UAS03
		WT	376.087	410.87	389.13	2426.09	1591.3	1747.83	1417.39	1143.48	939.13	908.696	1026.09	939.13	582.609	917.391	978.261
		AhR -/-	1043.48	747.826	843.478	3391.3	3208.7	2817.39		2573.91	3043.48	3060.87		2860.87	3017.39	2739.13
	TNF-alpha (pg/ml)		NO TNBS			TNBS+Veh				TNBS+UroA				TNBS+UAS03
		WT	252.632	289.474	525	1278.95	1163.16	1310.53	1510.53	915.789	565.789	710.526	850	518.421	534.211	597.368	526.316
		AhR -/-	1278.95	1242.11	1200	3215.79	3157.89	2884.21		2773.68	2842.11	2478.95		2452.63	2563.16	2784.21
Figure 8H		WT															Nrf2-/-															AhR-/-
				LPS + UroA (μM)						LPS + UAS03 (μM)									LPS + UroA (μM)						LPS + UAS03 (μM)									LPS + UroA (μM)						LPS + UAS03 (μM)
	IL-6 (pg/ml)	Veh	LPS	0.1	1	10	20	30	50	0.1	1	10	20	30	50		Veh	LPS	0.1	1	10	20	30	50	0.1	1	10	20	30	50		Veh	LPS	0.1	1	10	20	30	50	0.1	1	10	20	30	50
		47.8	1557.6	1539.6	1211.6	1227.6	893.6	599.6	325.6	639.6	599.6	601.6	217.6	105.6	119.6		227.6	2735.2	2755.2	2451.2	2035.2	1907.2	1431.2	835.2	2183.2	1539.2	1515.2	1383.2	811.2	427.2		99.6	3155.2	3167.2	3047.2	3231.2	3223.2	2951.2	2791.2	3831.2	2731.2	3055.2	3055.2	3023.2	2431.2
		63.8	1585.6	1645.6	1203.6	945.6	743.6	481.6	267.6	757.6	543.6	307.6	145.6	115.6	63.6		187.6	2295.2	2103.2	2159.2	1955.2	1955.2	1007.2	959.2	2243.2	1575.2	1311.2	1135.2	635.2	435.2		87.6	3515.2	3479.2	3367.2	3399.2	3191.2	3155.2	2483.2	2879.2	2947.2	2935.2	2683.2	2923.2	2079.2
		63.8	1745.6	1369.6	951.6	1201.6	655.6	477.6	383.6	671.6	577.6	327.6	151.6	185.6	107.6		201.6	2771.2	2423.2	1779.2	2239.2	1567.2	1223.2	779.2	1899.2	1795.2	1075.2	1107.2	927.2	403.2		147.6	3883.2	3047.2	3743.2	3215.2	3083.2	3203.2	2415.2	2667.2	3059.2	3015.2	2887.2	2927.2	2259.2

## Sheet: Supplementary Figure 2B
Supplementary Figure 2B
	RNA - Seq Data	Gene count
		Cldn4
			Vehicle			UroA (50 M)
			1410.15	1109.44	543.151	1538.31	2408.82	1561.81
		Cyp1A1
			Vehicle			UroA (50 M)
			18.0672	9.88964	8.20882	51.8419	58.2192	34.2626
		HO1
			Vehicle			UroA (50 M)
			196.029	156.436	134.077	267.185	412.386	256.018
		Fold change
				Veh	UroA
			Cyp1A1	1	4.59336
			HO1	1	1.89881
			Cldn4	1	1.79756

## Sheet: Supplementary Figure 4
Supplementary Figure 4
	Resorufin formed (nMol/min/mg)	Veh	UroA	UAS03	Sulfo	FICZ	TCDD	BNF
		1.34035	3.84877	4.42254	4.94057	13.8196	20.8444	5.98033
		1.08345	3.81085	4.24078	4.91283	17.8042	20.3886	6.21121
		0.904282	3.82781	4.34119	5.02463	15.6895	13.546	5.84547
		1.05411	3.97483	4.47513	5.13729	15.5152	18.6902	5.47348

[truncated: 14 more sheets: Supplementary Figure 5, Supplementary Figure 7, Supplementary Figure 9, Supplementary Figure 10, Supplementary Figure 11, Supplementary Figure 12, Supplementary Figure 13, Supplementary Figure 14, Supplementary Figure 15, Supplementary Figure 16, Supplementary Figure 17, Supplementary Figure 18, Supplementary Figure 19, Supplementary Figure 20]
